# Supplementary material for: Bis(acetato-κ2 O,O′)bis­(3,5-dimethyl-1H-pyrazole-κN 2)copper(II)
Source: Acta Crystallogr Sect E Struct Rep Online. 2009 May 29;65(Pt 6):m691–2. doi: 10.1107/S1600536809019400 (PMC2969789; doi:10.1107/S1600536809019400)
Supplement: Supplementary file 1 [file e-65-0m691-sup1.cif]

##############################################################################
###                                                                        ###
###        Electronic paper (Acta Crystallographica Section E)             ###
###                                                                        ###
##############################################################################
#                                                                            #
# This CIF contains the data in a paper accepted for publication in Acta     #
# Crystallographica Section E. It conforms to the requirements of Notes      #
# for Authors for Section E, and has been peer reviewed under the auspices   #
# of the IUCr Commission on Journals.                                        #
#                                                                            #
# Full details of the Crystallographic Information File format               #
# are given in the paper "The Crystallographic Information File (CIF):       #
# a New Standard Archive File for Crystallography" by S. R. Hall, F. H.      #
# Allen and I. D. Brown [Acta Cryst. (1991), A47, 655-685].                  #
#                                                                            #
# The current version of the core CIF dictionary is obtainable from          #
# ftp://ftp.iucr.org/pub/cif_core.dic. The current version number is 2.4.    #
#                                                                            #
# Software is freely available for graphical display of the structure(s) in  #
# this CIF.  For information consult the CIF home page http://www.iucr.org/  #
# cif/home.html                                                              #
#                                                                            #
# This file may be used for bona fide research purposes within the           #
# scientific community so long as proper attribution is given to the journal # 
# article from which it was obtained.                                        #
#                                                                            #
##############################################################################
                                             
data_I
_audit_creation_method     SHELXL97
_chemical_name_systematic
;
Bis(acetato-\k^2^O,O')bis(3,5-dimethyl-1<i>H</i>-pyrazole-
\k<i>N</i>^2^)copper(II)
;
_chemical_name_common     ?
_chemical_formula_moiety     'C14 H22 Cu N4 O4'
_chemical_formula_sum     'C14 H22 Cu N4 O4'
_chemical_formula_iupac     '[Cu (C2 H3 O2)2 (C5 H8 N2)2]'
_chemical_formula_weight     373.90
_chemical_melting_point     ?
_symmetry_cell_setting     triclinic
_symmetry_space_group_name_H-M     'P -1'
_symmetry_space_group_name_Hall     '-P 1'
loop_
    _symmetry_equiv_pos_as_xyz
    'x, y, z'
    '-x, -y, -z'
_cell_length_a     9.2861(11)
_cell_length_b     10.1684(12)
_cell_length_c     10.3139(13)
_cell_angle_alpha     110.755(9)
_cell_angle_beta     100.901(10)
_cell_angle_gamma     99.383(9)
_cell_volume     865.7(2)
_cell_formula_units_Z     2
_cell_measurement_reflns_used     7882
_cell_measurement_theta_min     2.19
_cell_measurement_theta_max     27.08
_cell_measurement_temperature     133(2)
_exptl_crystal_description     needle
_exptl_crystal_colour     blue
_exptl_crystal_size_max     0.50
_exptl_crystal_size_mid     0.08
_exptl_crystal_size_min     0.07
_exptl_crystal_density_diffrn     1.434
_exptl_crystal_density_meas     ?
_exptl_crystal_density_method     'not measured'
_exptl_crystal_F_000     390
_exptl_absorpt_coefficient_mu     1.285
_exptl_absorpt_correction_type     numerical
_exptl_absorpt_process_details     '(X-RED; Stoe & Cie, 2002)'
_exptl_absorpt_correction_T_min     0.7897
_exptl_absorpt_correction_T_max     0.9354
_diffrn_ambient_temperature     133(2)
_diffrn_radiation_type     MoK\a
_diffrn_radiation_wavelength     0.71073
_diffrn_radiation_source     'fine-focus sealed tube'
_diffrn_radiation_monochromator     graphite
_diffrn_measurement_device_type     'Stoe IPDSII'
_diffrn_measurement_method     \w
_diffrn_detector_area_resol_mean     ?
_diffrn_reflns_number     7882
_diffrn_reflns_av_R_equivalents     0.0288
_diffrn_reflns_av_sigmaI/netI     0.0387
_diffrn_reflns_theta_min     2.19
_diffrn_reflns_theta_max     27.08
_diffrn_reflns_theta_full     25.00
_diffrn_measured_fraction_theta_max     0.978
_diffrn_measured_fraction_theta_full     0.993
_diffrn_reflns_limit_h_min     -11
_diffrn_reflns_limit_h_max     11
_diffrn_reflns_limit_k_min     -12
_diffrn_reflns_limit_k_max     12
_diffrn_reflns_limit_l_min     -13
_diffrn_reflns_limit_l_max     13
_diffrn_standards_number     ?
_diffrn_standards_interval_count     ?
_diffrn_standards_interval_time     ?
_diffrn_standards_decay_%     ?
_reflns_number_total     3713
_reflns_number_gt     3129
_reflns_threshold_expression     I>2\s(I)
_refine_ls_structure_factor_coef     Fsqd
_refine_ls_matrix_type     full
_refine_ls_R_factor_all     0.0428
_refine_ls_R_factor_gt     0.0315
_refine_ls_wR_factor_gt     0.0686
_refine_ls_wR_factor_ref     0.0714
_refine_ls_goodness_of_fit_ref     1.016
_refine_ls_restrained_S_all     1.016
_refine_ls_number_reflns     3713
_refine_ls_number_parameters     222
_refine_ls_number_restraints     0
_refine_ls_hydrogen_treatment     mixed
_refine_ls_weighting_scheme     calc
_refine_ls_weighting_details
               'calc w = 1/[\s^2^(Fo^2^)+(0.0405P)^2^] where P=(Fo^2^+2Fc^2^)/3'
_atom_sites_solution_hydrogens     geom
_atom_sites_solution_primary     direct
_atom_sites_solution_secondary     difmap
_refine_ls_shift/su_max     0.000
_refine_ls_shift/su_mean     0.000
_refine_diff_density_max     0.290
_refine_diff_density_min     -0.657
_refine_ls_extinction_method     none
_refine_ls_extinction_coef     ?
loop_
    _atom_type_symbol
    _atom_type_description
    _atom_type_scat_dispersion_real
    _atom_type_scat_dispersion_imag
    _atom_type_scat_source
    'C' 'C' 0.0033 0.0016
                         'International Tables Vol C Tables 4.2.6.8 and 6.1.1.4'
    'H' 'H' 0.0000 0.0000
                         'International Tables Vol C Tables 4.2.6.8 and 6.1.1.4'
    'N' 'N' 0.0061 0.0033
                         'International Tables Vol C Tables 4.2.6.8 and 6.1.1.4'
    'O' 'O' 0.0106 0.0060
                         'International Tables Vol C Tables 4.2.6.8 and 6.1.1.4'
    'Cu' 'Cu' 0.3201 1.2651
                         'International Tables Vol C Tables 4.2.6.8 and 6.1.1.4'
_computing_data_collection     'X-AREA (Stoe & Cie, 2002)'
_computing_cell_refinement     'X-AREA (Stoe & Cie, 2002)'
_computing_data_reduction     'X-RED (Stoe & Cie, 2002)'
_computing_structure_solution     'SHELXS97 (Sheldrick, 2008)'
_computing_structure_refinement     'SHELXL97 (Sheldrick, 2008)'
_computing_molecular_graphics     'DIAMOND (Brandenburg, 1999)'
_computing_publication_material     'SHELXL97 (Sheldrick, 2008)'
loop_
    _atom_site_type_symbol
    _atom_site_label
    _atom_site_fract_x
    _atom_site_fract_y
    _atom_site_fract_z
    _atom_site_U_iso_or_equiv
    _atom_site_adp_type
    _atom_site_calc_flag
    _atom_site_refinement_flags
    _atom_site_occupancy
    _atom_site_disorder_assembly
    _atom_site_disorder_group
    Cu Cu1 0.59542(3) 0.26364(3) 0.28774(3) 0.01892(8) Uani d . 1 . .
    N N1 0.46111(18) 0.31000(19) 0.1448(2) 0.0219(4) Uani d . 1 . .
    N N2 0.35711(19) 0.2059(2) 0.0274(2) 0.0236(4) Uani d . 1 . .
    N N3 0.41420(18) 0.17191(19) 0.3311(2) 0.0206(4) Uani d . 1 . .
    N N4 0.30556(18) 0.2416(2) 0.3681(2) 0.0208(4) Uani d . 1 . .
    O O1 0.73397(15) 0.25272(16) 0.45427(17) 0.0241(3) Uani d . 1 . .
    O O2 0.69120(17) 0.47040(17) 0.52556(18) 0.0290(3) Uani d . 1 . .
    O O3 0.77354(16) 0.32001(17) 0.21787(18) 0.0274(3) Uani d . 1 . .
    O O4 0.67255(17) 0.08587(17) 0.09809(18) 0.0313(4) Uani d . 1 . .
    C C1 0.4435(2) 0.4379(2) 0.1444(2) 0.0236(4) Uani d . 1 . .
    C C2 0.3264(2) 0.4129(3) 0.0235(3) 0.0281(5) Uani d . 1 . .
    H H2A 0.2906 0.4827 -0.0025 0.080 Uiso calc R 1 . .
    C C3 0.2751(2) 0.2644(3) -0.0486(2) 0.0264(5) Uani d . 1 . .
    C C4 0.5404(3) 0.5761(2) 0.2603(3) 0.0295(5) Uani d . 1 . .
    H H4A 0.4975 0.6013 0.3409 0.080 Uiso calc R 1 . .
    H H4B 0.5460 0.6519 0.2251 0.080 Uiso calc R 1 . .
    H H4C 0.6402 0.5645 0.2900 0.080 Uiso calc R 1 . .
    C C5 0.1575(3) 0.1717(3) -0.1863(3) 0.0361(6) Uani d . 1 . .
    H H5A 0.2058 0.1261 -0.2587 0.080 Uiso calc R 1 . .
    H H5B 0.1002 0.2310 -0.2170 0.080 Uiso calc R 1 . .
    H H5C 0.0909 0.0986 -0.1719 0.080 Uiso calc R 1 . .
    C C6 0.3738(2) 0.0426(2) 0.3370(2) 0.0223(4) Uani d . 1 . .
    C C7 0.2394(2) 0.0308(2) 0.3797(3) 0.0260(5) Uani d . 1 . .
    H H7 0.1875 -0.0481 0.3924 0.080 Uiso calc R 1 . .
    C C8 0.1996(2) 0.1597(2) 0.3991(2) 0.0226(4) Uani d . 1 . .
    C C9 0.4646(3) -0.0668(3) 0.2981(3) 0.0331(5) Uani d . 1 . .
    H H9A 0.4376 -0.1180 0.1954 0.080 Uiso calc R 1 . .
    H H9B 0.4442 -0.1345 0.3417 0.080 Uiso calc R 1 . .
    H H9C 0.5705 -0.0183 0.3320 0.080 Uiso calc R 1 . .
    C C10 0.0700(2) 0.2149(3) 0.4456(3) 0.0317(5) Uani d . 1 . .
    H H10A 0.1082 0.3080 0.5246 0.080 Uiso calc R 1 . .
    H H10B 0.0138 0.1479 0.4753 0.080 Uiso calc R 1 . .
    H H10C 0.0049 0.2240 0.3668 0.080 Uiso calc R 1 . .
    C C11 0.7570(2) 0.3795(2) 0.5494(2) 0.0232(4) Uani d . 1 . .
    C C12 0.8678(3) 0.4198(3) 0.6921(3) 0.0344(5) Uani d . 1 . .
    H H12A 0.9637 0.4742 0.6944 0.080 Uiso calc R 1 . .
    H H12B 0.8803 0.3331 0.7054 0.080 Uiso calc R 1 . .
    H H12C 0.8303 0.4777 0.7678 0.080 Uiso calc R 1 . .
    C C13 0.7706(2) 0.1986(3) 0.1243(2) 0.0268(5) Uani d . 1 . .
    C C14 0.8912(3) 0.1923(3) 0.0435(3) 0.0450(7) Uani d . 1 . .
    H H14A 0.9847 0.1944 0.1038 0.080 Uiso calc R 1 . .
    H H14B 0.9053 0.2743 0.0174 0.080 Uiso calc R 1 . .
    H H14C 0.8601 0.1042 -0.0418 0.080 Uiso calc R 1 . .
    H H4 0.319(3) 0.334(3) 0.384(3) 0.023(6) Uiso d . 1 . .
    H H2 0.351(3) 0.118(3) 0.003(3) 0.027(7) Uiso d . 1 . .
loop_
    _atom_site_aniso_label
    _atom_site_aniso_U_11
    _atom_site_aniso_U_22
    _atom_site_aniso_U_33
    _atom_site_aniso_U_12
    _atom_site_aniso_U_13
    _atom_site_aniso_U_23
    Cu1 0.01590(12) 0.01845(13) 0.02150(14) 0.00555(9) 0.00670(9) 0.00546(10)
    N1 0.0212(8) 0.0212(9) 0.0221(10) 0.0048(7) 0.0071(7) 0.0068(8)
    N2 0.0227(8) 0.0215(10) 0.0224(10) 0.0043(7) 0.0060(7) 0.0047(8)
    N3 0.0179(7) 0.0201(9) 0.0239(10) 0.0087(7) 0.0071(7) 0.0064(8)
    N4 0.0182(8) 0.0218(9) 0.0241(10) 0.0090(7) 0.0086(7) 0.0078(8)
    O1 0.0202(7) 0.0217(8) 0.0275(9) 0.0083(6) 0.0053(6) 0.0057(7)
    O2 0.0331(8) 0.0240(8) 0.0318(9) 0.0132(7) 0.0121(7) 0.0088(7)
    O3 0.0225(7) 0.0264(8) 0.0282(9) 0.0029(6) 0.0101(6) 0.0046(7)
    O4 0.0274(8) 0.0259(8) 0.0331(10) 0.0053(7) 0.0110(7) 0.0024(7)
    C1 0.0259(10) 0.0257(11) 0.0233(12) 0.0093(8) 0.0126(9) 0.0102(10)
    C2 0.0303(11) 0.0317(12) 0.0293(13) 0.0140(9) 0.0125(10) 0.0151(11)
    C3 0.0215(9) 0.0365(13) 0.0242(12) 0.0094(9) 0.0096(9) 0.0126(10)
    C4 0.0364(11) 0.0227(11) 0.0294(13) 0.0073(9) 0.0106(10) 0.0097(10)
    C5 0.0264(11) 0.0475(15) 0.0279(13) 0.0065(10) 0.0030(10) 0.0109(12)
    C6 0.0225(9) 0.0204(10) 0.0233(11) 0.0077(8) 0.0063(8) 0.0069(9)
    C7 0.0208(9) 0.0273(11) 0.0302(12) 0.0035(8) 0.0076(9) 0.0123(10)
    C8 0.0175(9) 0.0267(11) 0.0214(11) 0.0057(8) 0.0054(8) 0.0069(9)
    C9 0.0336(11) 0.0251(12) 0.0473(16) 0.0153(10) 0.0167(11) 0.0155(11)
    C10 0.0225(10) 0.0410(14) 0.0336(13) 0.0129(10) 0.0137(10) 0.0118(12)
    C11 0.0185(9) 0.0244(11) 0.0256(12) 0.0059(8) 0.0086(8) 0.0073(9)
    C12 0.0298(11) 0.0380(14) 0.0276(13) 0.0105(10) 0.0049(10) 0.0048(11)
    C13 0.0203(9) 0.0308(12) 0.0238(12) 0.0061(9) 0.0048(9) 0.0053(10)
    C14 0.0316(12) 0.0565(18) 0.0360(15) 0.0053(12) 0.0197(11) 0.0029(14)
loop_
    _geom_bond_atom_site_label_1
    _geom_bond_atom_site_label_2
    _geom_bond_site_symmetry_2
    _geom_bond_distance
    _geom_bond_publ_flag
    Cu1 N1 . 1.9851(18) y
    Cu1 N3 . 1.9925(16) y
    Cu1 O1 . 1.9909(15) y
    Cu1 O2 . 2.4774(18) y
    Cu1 O3 . 2.0045(14) y
    Cu1 O4 . 2.4603(16) y
    N1 C1 . 1.338(3) ?
    N1 N2 . 1.355(3) ?
    N2 C3 . 1.342(3) ?
    N2 H2 . 0.82(3) ?
    N3 C6 . 1.333(3) ?
    N3 N4 . 1.361(2) ?
    N4 C8 . 1.343(3) ?
    N4 H4 . 0.87(3) ?
    O1 C11 . 1.266(3) ?
    O2 C11 . 1.256(2) ?
    O3 C13 . 1.262(3) ?
    O4 C13 . 1.250(3) ?
    C1 C2 . 1.405(3) ?
    C1 C4 . 1.485(3) ?
    C2 C3 . 1.377(3) ?
    C2 H2A . 0.9300 ?
    C3 C5 . 1.492(3) ?
    C4 H4A . 0.9600 ?
    C4 H4B . 0.9600 ?
    C4 H4C . 0.9600 ?
    C5 H5A . 0.9600 ?
    C5 H5B . 0.9600 ?
    C5 H5C . 0.9600 ?
    C6 C7 . 1.402(3) ?
    C6 C9 . 1.492(3) ?
    C7 C8 . 1.377(3) ?
    C7 H7 . 0.9300 ?
    C8 C10 . 1.497(3) ?
    C9 H9A . 0.9600 ?
    C9 H9B . 0.9600 ?
    C9 H9C . 0.9600 ?
    C10 H10A . 0.9600 ?
    C10 H10B . 0.9600 ?
    C10 H10C . 0.9600 ?
    C11 C12 . 1.502(3) ?
    C12 H12A . 0.9600 ?
    C12 H12B . 0.9600 ?
    C12 H12C . 0.9600 ?
    C13 C14 . 1.513(3) ?
    C14 H14A . 0.9600 ?
    C14 H14B . 0.9600 ?
    C14 H14C . 0.9600 ?
loop_
    _geom_angle_atom_site_label_1
    _geom_angle_atom_site_label_2
    _geom_angle_atom_site_label_3
    _geom_angle_site_symmetry_1
    _geom_angle_site_symmetry_3
    _geom_angle
    _geom_angle_publ_flag
    N1 Cu1 O1 . . 170.00(7) ?
    N1 Cu1 N3 . . 89.80(7) ?
    O1 Cu1 N3 . . 91.52(7) ?
    N1 Cu1 O3 . . 90.43(7) ?
    O1 Cu1 O3 . . 90.04(6) ?
    N3 Cu1 O3 . . 169.70(7) ?
    N1 Cu1 O4 . . 91.91(7) ?
    O1 Cu1 O4 . . 96.79(6) ?
    N3 Cu1 O4 . . 111.84(6) ?
    O3 Cu1 O4 . . 57.86(6) ?
    N1 Cu1 O2 . . 112.23(6) ?
    O1 Cu1 O2 . . 57.78(6) ?
    N3 Cu1 O2 . . 95.42(7) ?
    O3 Cu1 O2 . . 94.03(6) ?
    O4 Cu1 O2 . . 143.81(5) ?
    C1 N1 N2 . . 106.62(17) ?
    C1 N1 Cu1 . . 130.74(16) ?
    N2 N1 Cu1 . . 122.49(13) ?
    C3 N2 N1 . . 111.34(19) ?
    C3 N2 H2 . . 125.2(19) ?
    N1 N2 H2 . . 123.2(18) ?
    C6 N3 N4 . . 106.06(15) ?
    C6 N3 Cu1 . . 131.10(13) ?
    N4 N3 Cu1 . . 122.80(13) ?
    C8 N4 N3 . . 111.35(17) ?
    C8 N4 H4 . . 127.8(15) ?
    N3 N4 H4 . . 119.9(15) ?
    C11 O1 Cu1 . . 101.34(13) ?
    C11 O2 Cu1 . . 79.30(13) ?
    C13 O3 Cu1 . . 100.41(13) ?
    C13 O4 Cu1 . . 79.78(13) ?
    N1 C1 C2 . . 109.0(2) ?
    N1 C1 C4 . . 120.58(19) ?
    C2 C1 C4 . . 130.46(19) ?
    C3 C2 C1 . . 106.30(19) ?
    C3 C2 H2A . . 126.8 ?
    C1 C2 H2A . . 126.8 ?
    N2 C3 C2 . . 106.8(2) ?
    N2 C3 C5 . . 121.5(2) ?
    C2 C3 C5 . . 131.7(2) ?
    C1 C4 H4A . . 109.5 ?
    C1 C4 H4B . . 109.5 ?
    H4A C4 H4B . . 109.5 ?
    C1 C4 H4C . . 109.5 ?
    H4A C4 H4C . . 109.5 ?
    H4B C4 H4C . . 109.5 ?
    C3 C5 H5A . . 109.5 ?
    C3 C5 H5B . . 109.5 ?
    H5A C5 H5B . . 109.5 ?
    C3 C5 H5C . . 109.5 ?
    H5A C5 H5C . . 109.5 ?
    H5B C5 H5C . . 109.5 ?
    N3 C6 C7 . . 109.75(17) ?
    N3 C6 C9 . . 121.28(18) ?
    C7 C6 C9 . . 128.9(2) ?
    C8 C7 C6 . . 106.03(18) ?
    C8 C7 H7 . . 127.0 ?
    C6 C7 H7 . . 127.0 ?
    N4 C8 C7 . . 106.80(17) ?
    N4 C8 C10 . . 121.04(19) ?
    C7 C8 C10 . . 132.2(2) ?
    C6 C9 H9A . . 109.5 ?
    C6 C9 H9B . . 109.5 ?
    H9A C9 H9B . . 109.5 ?
    C6 C9 H9C . . 109.5 ?
    H9A C9 H9C . . 109.5 ?
    H9B C9 H9C . . 109.5 ?
    C8 C10 H10A . . 109.5 ?
    C8 C10 H10B . . 109.5 ?
    H10A C10 H10B . . 109.5 ?
    C8 C10 H10C . . 109.5 ?
    H10A C10 H10C . . 109.5 ?
    H10B C10 H10C . . 109.5 ?
    O2 C11 O1 . . 121.5(2) ?
    O2 C11 C12 . . 120.4(2) ?
    O1 C11 C12 . . 118.11(19) ?
    C11 C12 H12A . . 109.5 ?
    C11 C12 H12B . . 109.5 ?
    H12A C12 H12B . . 109.5 ?
    C11 C12 H12C . . 109.5 ?
    H12A C12 H12C . . 109.5 ?
    H12B C12 H12C . . 109.5 ?
    O4 C13 O3 . . 121.95(19) ?
    O4 C13 C14 . . 120.2(2) ?
    O3 C13 C14 . . 117.8(2) ?
    C13 C14 H14A . . 109.5 ?
    C13 C14 H14B . . 109.5 ?
    H14A C14 H14B . . 109.5 ?
    C13 C14 H14C . . 109.5 ?
    H14A C14 H14C . . 109.5 ?
    H14B C14 H14C . . 109.5 ?
loop_
    _geom_hbond_atom_site_label_D
    _geom_hbond_atom_site_label_H
    _geom_hbond_atom_site_label_A
    _geom_hbond_site_symmetry_A
    _geom_hbond_distance_DH
    _geom_hbond_distance_HA
    _geom_hbond_distance_DA
    _geom_hbond_angle_DHA
    _geom_hbond_publ_flag
    N2 H2 O4 2_655 0.82(3) 1.92(3) 2.726(3) 166(3) y
    N4 H4 O2 2_666 0.87(3) 1.91(3) 2.732(2) 157(2) y
data_global
_journal_date_recd_electronic     2009-04-22
_journal_date_accepted     2009-05-21
_journal_name_full     'Acta Crystallographica, Section E'
_journal_year     2009
_journal_volume     65
_journal_issue      6
_journal_page_first     m691
_journal_page_last     m692
_journal_paper_category     QM
_journal_coeditor_code     HY2196
_publ_contact_author_name     'Igor Fritsky'
_publ_contact_author_address
;
National Taras Shevchenko University of Kyiv
Department of Chemistry
Volodymyrska Street 64
01601 Kiev
Ukraine
;
_publ_contact_author_email     ifritsky@univ.kiev.ua
_publ_contact_author_fax      380442393393
_publ_contact_author_phone      380442393393
_publ_section_title
;\
Bis(acetato-\k^2^<i>O</i>,<i>O</i>')bis(3,5-dimethyl-1<i>H</i>-pyrazole-\
\k<i>N</i>^2^)copper(II)
;
loop_
    _publ_author_name
    _publ_author_address
    'Yuliya M. Davydenko'
;
National Taras Shevchenko University
Department of Chemistry
Volodymyrska Street 64
01601 Kiev
Ukraine
;
    'Igor O. Fritsky'
;
National Taras Shevchenko University
Department of Chemistry
Volodymyrska Street 64
01601 Kiev
Ukraine
;
    'Vadim O. Pavlenko'
;
National Taras Shevchenko University
Department of Chemistry
Volodymyrska Street 64
01601 Kiev
Ukraine
;
    'Franc Meyer'
;
Institut f\"ur Anorganische Chemie
Universit\"at G\"ottingen
Tammannstrasse 4
37077 G\"ottingen
Germany
;
    'Sebastian Dechert'
;
Institut f\"ur Anorganische Chemie
Universit\"at G\"ottingen
Tammannstrasse 4
37077 G\"ottingen
Germany
;
