# Supplementary material for: Bis(acetato-κ2 O,O′)bis­(3,5-dimethyl-1H-pyrazole-κN 2)copper(II)
Source: Acta Crystallogr Sect E Struct Rep Online. 2009 May 29;65(Pt 6):m691–2. doi: 10.1107/S1600536809019400 (PMC2969789; doi:10.1107/S1600536809019400)
Supplement: Supplementary file 2 [file e-65-0m691-Isup2.hkl]

# 
# h,k,l, Fc-squared, Fo-squared, sigma(Fo-squared) and status flag 
# 
data_I
_shelx_title ' pvl15b in P-1' 
_shelx_refln_list_code          4 
_shelx_F_calc_maximum      104.49 
_exptl_crystal_F_000       390.00 
_reflns_d_resolution_high  0.7806 
 
loop_ 
 _symmetry_equiv_pos_as_xyz 
 'x, y, z' 
 '-x, -y, -z' 
 
_cell_length_a     9.2861 
_cell_length_b    10.1684 
_cell_length_c    10.3139 
_cell_angle_alpha 110.755 
_cell_angle_beta  100.901 
_cell_angle_gamma  99.383 
 
_shelx_F_squared_multiplier     1.000 
 
loop_ 
 _refln_index_h 
 _refln_index_k 
 _refln_index_l 
 _refln_F_squared_calc 
 _refln_F_squared_meas 
 _refln_F_squared_sigma 
 _refln_observed_status 
   1   0   0     9832.30     9525.52     69.20 o 
   2   0   0     1382.04     1510.88     16.47 o 
   3   0   0      245.06      250.05     10.18 o 
   4   0   0      302.59      267.72      8.60 o 
   5   0   0      491.39      497.58      8.69 o 
   6   0   0     1318.58     1341.89     18.66 o 
   7   0   0      194.14      200.51     10.91 o 
   8   0   0        0.07       12.78      9.87 o 
   9   0   0        2.97       12.55     11.33 o 
  10   0   0       84.77       97.83     11.19 o 
  11   0   0      225.52      250.28     12.87 o 
 -11   1   0        3.28       29.96     13.85 o 
 -10   1   0      163.20      175.24     11.52 o 
  -9   1   0       28.64       37.57     10.02 o 
  -8   1   0      233.39      269.26     11.03 o 
  -7   1   0      995.49     1034.24     11.60 o 
  -6   1   0      232.84      252.47      8.84 o 
  -5   1   0        4.78        5.59      8.32 o 
  -4   1   0      318.44      294.46      9.70 o 
  -3   1   0       29.05       18.45     11.07 o 
  -2   1   0      104.94      100.92     14.93 o 
  -1   1   0      105.14      117.99     23.57 o 
   0   1   0        3.34        9.69     25.29 o 
   1   1   0      966.52      974.24     23.59 o 
   2   1   0      262.55      235.93     12.50 o 
   3   1   0      123.94       87.51      9.95 o 
   4   1   0     1255.61     1303.38     16.86 o 
   5   1   0      556.27      593.85      8.87 o 
   6   1   0      323.06      338.53      9.77 o 
   7   1   0     2438.07     2576.38     34.17 o 
   8   1   0      466.68      512.29     12.35 o 
   9   1   0      111.58      127.20     12.01 o 
  10   1   0      153.10      169.39     12.14 o 
 -11   2   0      109.76      109.85     11.17 o 
 -10   2   0      297.78      319.32     11.21 o 
  -9   2   0      233.47      258.64     10.68 o 
  -8   2   0       81.54       86.92     10.70 o 
  -7   2   0     1234.64     1311.80     12.47 o 
  -6   2   0     4993.00     5207.96     53.62 o 
  -5   2   0     1779.73     1744.40     18.56 o 
  -4   2   0       53.55       28.49      9.25 o 
  -3   2   0      334.77      341.41     13.66 o 
  -2   2   0      679.23      677.22     18.68 o 
  -1   2   0     2330.86     2034.82     26.07 o 
   0   2   0     7823.69     7304.87     36.08 o 
   1   2   0      194.39      200.51     14.78 o 
   2   2   0      279.65      301.87     12.24 o 
   3   2   0        1.48       13.03      9.88 o 
   4   2   0      827.33      799.66      9.92 o 
   5   2   0      816.76      820.34     11.46 o 
   6   2   0      298.10      287.41      9.61 o 
   7   2   0       36.49       43.63      9.39 o 
   8   2   0      207.78      235.74      9.96 o 
   9   2   0      327.43      341.31     12.72 o 
  10   2   0      285.97      303.06     32.52 o 
 -11   3   0        2.25       11.70     20.49 o 
 -10   3   0       10.64       10.49     10.36 o 
  -9   3   0      197.65      216.14     11.02 o 
  -8   3   0     1169.43     1178.18     11.85 o 
  -7   3   0     1441.77     1471.05     12.76 o 
  -6   3   0       83.90       76.36      9.76 o 
  -5   3   0      806.55      759.82     11.43 o 
  -4   3   0      994.49      946.81     12.83 o 
  -3   3   0      868.60      813.16     14.39 o 
  -2   3   0     1492.56     1415.04     33.10 o 
  -1   3   0       92.32      106.27     12.30 o 
   0   3   0      210.29      212.55     14.89 o 
   1   3   0     1097.64     1100.62     18.02 o 
   2   3   0     1387.66     1461.82     16.62 o 
   3   3   0     1416.56     1388.71     14.37 o 
   4   3   0     2719.14     2914.94     31.65 o 
   5   3   0       35.64       44.42      9.72 o 
   6   3   0      903.27      967.23     15.53 o 
   7   3   0      645.06      671.73     13.64 o 
   8   3   0       67.45       81.74     10.13 o 
   9   3   0       69.19       76.98     11.00 o 
  10   3   0       31.94       46.80     12.90 o 
 -11   4   0       19.93       17.25     10.48 o 
 -10   4   0      213.58      219.70     10.99 o 
  -9   4   0       82.60       97.74     10.36 o 
  -8   4   0        0.39        1.17      9.38 o 
  -7   4   0      132.98      139.04     10.34 o 
  -6   4   0     1966.79     1951.52     31.13 o 
  -5   4   0      203.23      166.03      9.63 o 
  -4   4   0        8.13       13.56      9.69 o 
  -3   4   0       65.34       71.66     10.30 o 
  -2   4   0      850.56      719.86     14.03 o 
  -1   4   0     3482.71     3394.81     17.69 o 
   0   4   0     3048.71     2992.21     92.80 o 
   1   4   0       80.83       65.83     12.99 o 
   2   4   0      721.17      817.53     19.98 o 
   3   4   0     1829.91     1866.96     24.17 o 
   4   4   0      794.66      777.08     11.88 o 
   5   4   0      279.00      267.31     10.57 o 
   6   4   0      301.90      314.84     10.74 o 
   7   4   0      279.64      283.48     11.22 o 
   8   4   0       39.17       40.93     10.83 o 
   9   4   0      503.92      518.72     28.18 o 
 -11   5   0        5.09       11.23      8.95 o 
 -10   5   0      204.50      218.95      8.25 o 
  -9   5   0      561.78      587.99     10.77 o 
  -8   5   0      494.39      511.97     10.37 o 
  -7   5   0       29.66       37.30      9.28 o 
  -6   5   0        6.81       11.90      7.45 o 
  -5   5   0        9.83       11.54      9.71 o 
  -4   5   0      624.80      521.97     26.71 o 
  -3   5   0     1769.46     1668.58     19.95 o 
  -2   5   0      507.31      405.31     13.29 o 
  -1   5   0        2.98        9.56     10.06 o 
   0   5   0        2.17        7.47     10.52 o 
   1   5   0     1417.98     1270.22     33.00 o 
   2   5   0      811.05      776.07     14.31 o 
   3   5   0      521.19      479.55     26.49 o 
   4   5   0      419.60      450.64     11.71 o 
   5   5   0       55.42       44.38     10.74 o 
   6   5   0       52.07       61.56     10.77 o 
   7   5   0      238.20      241.80     17.30 o 
   8   5   0      464.87      444.46     35.75 o 
   9   5   0       60.58       55.40     11.99 o 
 -11   6   0       73.75       68.50      8.86 o 
 -10   6   0       54.10       61.68      8.53 o 
  -9   6   0        0.33       -5.26      8.16 o 
  -8   6   0      203.76      198.42      8.38 o 
  -7   6   0      893.59      844.89     17.52 o 
  -6   6   0      947.38      840.40     29.66 o 
  -5   6   0      192.09      187.49     13.40 o 
  -4   6   0      597.34      600.31     11.73 o 
  -3   6   0       41.07       40.43     10.78 o 
  -2   6   0     1139.57     1084.89     14.61 o 
  -1   6   0     2903.86     2951.41     46.11 o 
   0   6   0     1456.87     1444.39     13.82 o 
   1   6   0      197.30      191.07     11.89 o 
   2   6   0      163.11      176.92     11.87 o 
   3   6   0      918.51      901.37     35.29 o 
   4   6   0       97.52       91.25     12.79 o 
   5   6   0       37.04       39.49     13.43 o 
   6   6   0        1.43        8.31     14.00 o 
   7   6   0       20.87       24.49     14.66 o 
   8   6   0       65.19       59.39     18.06 o 
 -10   7   0       57.19       64.76      8.29 o 
  -9   7   0       72.82       88.61      8.31 o 
  -8   7   0      332.80      331.02     12.86 o 
  -7   7   0       35.67       39.18      7.90 o 
  -6   7   0        0.23        4.54     10.04 o 
  -5   7   0      660.54      662.43     11.27 o 
  -4   7   0     1568.37     1498.58     15.95 o 
  -3   7   0      536.45      535.90     12.24 o 
  -2   7   0      275.55      238.39     11.63 o 
  -1   7   0        3.54        5.71     13.85 o 
   0   7   0      187.99      182.07     11.03 o 
   1   7   0      995.07      995.49     13.12 o 
   2   7   0     1060.19     1052.13     22.55 o 
   3   7   0     1020.38      960.38     28.35 o 
   4   7   0      215.61      194.16     13.36 o 
   5   7   0       75.81       78.65     13.26 o 
   6   7   0      287.71      283.44     14.71 o 
   7   7   0      500.84      475.77     32.93 o 
 -10   8   0      295.36      281.21      8.81 o 
  -9   8   0      179.02      161.71      8.52 o 
  -8   8   0       98.25      115.44      8.11 o 
  -7   8   0      837.68      869.11     17.92 o 
  -6   8   0      596.17      605.57     15.81 o 
  -5   8   0       99.52      104.73     10.35 o 
  -4   8   0        0.53       15.96      9.83 o 
  -3   8   0       24.67       25.21     11.54 o 
  -2   8   0        4.80        7.33     13.97 o 
  -1   8   0        4.46        8.78     14.50 o 
   0   8   0        5.41       17.11     10.15 o 
   1   8   0      148.81      147.04     10.81 o 
   2   8   0      105.69       93.19     11.81 o 
   3   8   0      823.63      790.38     34.02 o 
   4   8   0       79.02       80.51     12.65 o 
   5   8   0       48.78       47.42     14.87 o 
   6   8   0       51.45       46.95     14.83 o 
  -9   9   0      360.36      353.91     13.06 o 
  -8   9   0      343.61      337.22      9.20 o 
  -7   9   0       10.62       23.80      9.96 o 
  -6   9   0      169.07      150.26     10.58 o 
  -5   9   0      620.14      605.31     17.48 o 
  -4   9   0      415.17      414.45     19.57 o 
  -3   9   0      432.62      429.93     15.29 o 
  -2   9   0      365.89      360.21     14.10 o 
  -1   9   0       56.39       69.31     14.70 o 
   0   9   0      258.28      264.99     16.06 o 
   1   9   0      261.24      261.55     11.86 o 
   2   9   0      378.50      413.54     15.78 o 
   3   9   0      230.24      250.56     12.88 o 
   4   9   0        0.06       -9.26     13.67 o 
   5   9   0       73.08       72.57     15.03 o 
  -8  10   0        5.07       11.12      8.88 o 
  -7  10   0      193.88      195.27     13.38 o 
  -6  10   0      128.78      122.24     10.73 o 
  -5  10   0       29.56       34.39     10.77 o 
  -4  10   0        7.72       19.12     14.07 o 
  -3  10   0      127.62      111.85     14.93 o 
  -2  10   0      566.59      572.47     16.37 o 
  -1  10   0      675.54      693.22     17.22 o 
   0  10   0      156.58      156.38     15.96 o 
   1  10   0        5.08       13.56     17.66 o 
   2  10   0      295.45      305.16     19.10 o 
   3  10   0      175.60      195.14     19.51 o 
  -7  11   0        0.45       10.27     11.06 o 
  -6  11   0       44.79       48.66     13.52 o 
  -5  11   0      152.44      173.96     13.76 o 
  -4  11   0      176.18      160.42     16.16 o 
  -3  11   0      238.36      255.87     15.98 o 
  -2  11   0       25.51       17.89     15.55 o 
  -1  11   0       51.14       70.43     15.83 o 
   0  11   0       85.09       90.92     16.82 o 
   1  11   0       96.75       76.95     17.12 o 
   2  11   0       79.19       72.94     18.96 o 
  -3  12   0      136.15      128.27     16.59 o 
  -2  12   0       74.75       63.40     16.36 o 
   0 -12   1       72.80       80.05     18.92 o 
   1 -12   1        3.74        6.16     16.46 o 
   2 -12   1       29.17       40.54     14.63 o 
   3 -12   1      181.52      218.45     16.53 o 
   4 -12   1      165.06      148.35     16.00 o 
   5 -12   1       86.80      104.74     14.23 o 
  -2 -11   1      116.25       94.46     13.13 o 
  -1 -11   1        1.38        1.18     12.06 o 
   0 -11   1       70.11       62.83     16.48 o 
   1 -11   1      454.43      427.40     17.15 o 
   2 -11   1      263.07      253.37     16.04 o 
   3 -11   1       15.23       14.90     13.42 o 
   4 -11   1       52.46       47.05     13.25 o 
   5 -11   1      510.35      533.21     16.14 o 
   6 -11   1      216.16      198.92     14.10 o 
   7 -11   1       95.64       88.75     13.89 o 
  -4 -10   1       29.13       32.45     13.00 o 
  -3 -10   1       58.80       73.83     12.27 o 
  -2 -10   1      414.96      416.62     13.45 o 
  -1 -10   1      105.85      116.75     11.35 o 
   0 -10   1       45.63       42.32     10.85 o 
   1 -10   1       11.69       14.43     14.92 o 
   2 -10   1       36.18       28.34     14.91 o 
   3 -10   1       39.74       37.96     13.97 o 
   4 -10   1      342.00      350.76     15.26 o 
   5 -10   1      408.99      400.32     14.24 o 
   6 -10   1       84.00       74.89     10.55 o 
   7 -10   1       28.19       41.49     10.42 o 
   8 -10   1      250.75      236.48     12.54 o 
  -5  -9   1      118.87      103.55     14.23 o 
  -4  -9   1      254.95      261.36     13.63 o 
  -3  -9   1      226.77      220.31     12.26 o 
  -2  -9   1        6.89       13.11     11.32 o 
  -1  -9   1      456.67      451.17     11.77 o 
   0  -9   1      616.83      601.43     11.32 o 
   1  -9   1      342.35      323.93     13.02 o 
   2  -9   1      275.23      265.49     14.99 o 
   3  -9   1      356.15      301.79     13.58 o 
   4  -9   1       44.63       29.28     12.75 o 
   5  -9   1      922.31      905.54     26.77 o 
   6  -9   1      306.62      281.70     11.18 o 
   7  -9   1       66.33       81.06     10.54 o 
   8  -9   1        1.87        5.99      9.86 o 
   9  -9   1       10.76       16.71      9.07 o 
  -7  -8   1      101.91      109.43     21.46 o 
  -6  -8   1       33.31       55.29     13.78 o 
  -5  -8   1       93.17       99.21     12.71 o 
  -4  -8   1        0.27       14.76     12.08 o 
  -3  -8   1      648.56      641.50     45.80 o 
  -2  -8   1     1040.64     1080.77     20.45 o 
  -1  -8   1      307.52      286.30     11.82 o 
   0  -8   1       37.74       41.83     10.64 o 
   1  -8   1        0.64        6.22     10.09 o 
   2  -8   1       87.54       71.78     12.52 o 
   3  -8   1     1284.95     1267.43     17.22 o 
   4  -8   1      865.49      832.16     13.01 o 
   5  -8   1      787.48      735.65     12.12 o 
   6  -8   1      136.83      124.66      9.47 o 
   7  -8   1      110.48      115.70      9.78 o 
   8  -8   1      320.65      314.31      9.45 o 
   9  -8   1      393.03      366.81      9.38 o 
  10  -8   1      148.65      137.26      9.25 o 
  -7  -7   1      208.59      170.32     17.61 o 
  -6  -7   1       40.06       39.64     13.54 o 
  -5  -7   1       73.96       77.04     12.58 o 
  -4  -7   1      513.63      472.79     27.83 o 
  -3  -7   1      779.21      768.18     22.71 o 
  -2  -7   1      129.98      134.07     10.77 o 
  -1  -7   1      431.58      456.38     11.71 o 
   0  -7   1      172.37      179.52     10.57 o 
   1  -7   1       95.59       90.92      9.38 o 
   2  -7   1      577.84      571.64     10.49 o 
   3  -7   1       31.81       42.80     11.19 o 
   4  -7   1      934.19      955.74     12.98 o 
   5  -7   1      643.85      620.89     13.95 o 
   6  -7   1        4.99       12.37      9.00 o 
   7  -7   1        2.15        8.45      9.20 o 
   8  -7   1       15.63       11.42      7.96 o 
   9  -7   1       22.56       32.75      9.03 o 
  10  -7   1      432.41      431.13     12.98 o 
  -8  -6   1      469.13      449.26     14.25 o 
  -7  -6   1      253.46      247.88     11.33 o 
  -6  -6   1       10.25       19.79     10.40 o 
  -5  -6   1       15.62        6.16     10.41 o 
  -4  -6   1       72.65       74.85     10.30 o 
  -3  -6   1      911.63      901.21     38.72 o 
  -2  -6   1     1932.80     2028.72     52.10 o 
  -1  -6   1     1660.74     1652.61     16.70 o 
   0  -6   1       72.20       90.87     10.27 o 
   1  -6   1       58.59       69.06      9.81 o 
   2  -6   1     1374.75     1228.68     14.74 o 
   3  -6   1     1566.40     1484.39     18.46 o 
   4  -6   1      452.11      413.27     10.56 o 
   5  -6   1      686.01      681.26     15.92 o 
   6  -6   1       47.61       36.60      9.69 o 
   7  -6   1      226.31      225.16      7.94 o 
   8  -6   1      126.96      129.43      7.99 o 
   9  -6   1      315.16      306.44      8.19 o 
  10  -6   1       50.25       56.30      8.33 o 
  11  -6   1        0.70       10.24      9.12 o 
  -9  -5   1      135.07      127.54     11.32 o 
  -8  -5   1       27.29       28.82     10.52 o 
  -7  -5   1        1.13        8.23     10.48 o 
  -6  -5   1        2.13        5.09      9.93 o 
  -5  -5   1      217.55      231.30     10.34 o 
  -4  -5   1      848.75      836.54     22.69 o 
  -3  -5   1      768.05      758.31     16.44 o 
  -2  -5   1        1.25        6.53     11.24 o 
  -1  -5   1      602.23      588.41     13.15 o 
   0  -5   1     1058.49     1009.59     13.66 o 
   1  -5   1     1213.08     1132.59     12.96 o 
   2  -5   1       39.63       41.56      8.46 o 
   3  -5   1      505.30      523.51     10.06 o 
   4  -5   1     1877.46     1878.35     32.88 o 
   5  -5   1     1227.12     1138.05     21.90 o 
   6  -5   1     1108.79     1059.33     17.54 o 
   7  -5   1      628.56      614.61      9.66 o 
   8  -5   1        4.36        4.94      7.72 o 
   9  -5   1       72.50       71.65      8.38 o 
  10  -5   1       55.09       72.46      8.86 o 
  11  -5   1       81.21       71.90      8.79 o 
 -10  -4   1       19.57        8.89     17.90 o 
  -9  -4   1      234.62      240.49     12.30 o 
  -8  -4   1      121.94      124.45     10.01 o 
  -7  -4   1      534.81      552.00     17.54 o 
  -6  -4   1      107.27      113.66      9.78 o 
  -5  -4   1       96.87       85.85      9.61 o 
  -4  -4   1     1359.73     1504.11     24.60 o 
  -3  -4   1     3481.63     3346.66     49.84 o 
  -2  -4   1      107.44       65.32     10.64 o 
  -1  -4   1        6.20        9.32     11.78 o 
   0  -4   1        3.41        6.64     12.71 o 
   1  -4   1       34.16       33.93     10.71 o 
   2  -4   1      115.94       74.52      8.46 o 
   3  -4   1      642.03      582.88     10.33 o 
   4  -4   1     2730.25     2691.70     39.55 o 
   5  -4   1     1952.07     1934.85     38.32 o 
   6  -4   1      163.35      158.85      6.76 o 
   7  -4   1     1523.04     1554.55     14.10 o 
   8  -4   1     1577.94     1619.46     10.32 o 
   9  -4   1      328.24      352.56     18.06 o 
  10  -4   1       10.47       17.31      8.57 o 
  11  -4   1       62.97       66.91      9.07 o 
 -10  -3   1      310.64      325.17     17.20 o 
  -9  -3   1      409.89      409.11     17.53 o 
  -8  -3   1      138.49      136.03      9.51 o 
  -7  -3   1      143.65      151.19      9.19 o 
  -6  -3   1      682.10      659.52     10.26 o 
  -5  -3   1     1103.38     1065.20     11.49 o 
  -4  -3   1      621.26      643.78     11.25 o 
  -3  -3   1        4.22        3.16     10.82 o 
  -2  -3   1      466.18      500.43     13.04 o 
  -1  -3   1     1285.93     1265.14     18.21 o 
   0  -3   1     7759.15     7295.14     29.13 o 
   1  -3   1     1708.12     1612.79     14.41 o 
   2  -3   1       90.30       98.14     10.72 o 
   3  -3   1      522.33      590.55     10.88 o 
   4  -3   1      634.98      532.90      9.34 o 
   5  -3   1      629.78      606.30     10.65 o 
   6  -3   1     1306.36     1237.18      9.92 o 
   7  -3   1       73.12       63.82      7.74 o 
   8  -3   1      302.11      307.33      8.38 o 
   9  -3   1       75.03       79.00     10.79 o 
  10  -3   1        9.12        7.59     10.70 o 
  11  -3   1      238.66      254.24     11.58 o 
 -10  -2   1      261.27      243.87     12.73 o 
  -9  -2   1      178.76      185.04      9.85 o 
  -8  -2   1       92.46      116.97      9.95 o 
  -7  -2   1      720.68      744.70     11.05 o 
  -6  -2   1       71.62       80.91      9.40 o 
  -5  -2   1      257.49      238.68      9.55 o 
  -4  -2   1     1561.88     1624.05     16.11 o 
  -3  -2   1     2091.31     2137.33     20.00 o 
  -2  -2   1     1075.57     1065.63     15.69 o 
  -1  -2   1    10918.74    11130.74    212.42 o 
   0  -2   1        9.32       13.22     19.98 o 
   1  -2   1     9801.61     9499.90     28.29 o 
   2  -2   1     1321.32     1243.16     15.13 o 
   3  -2   1       26.55        5.93     11.96 o 
   4  -2   1      560.61      506.21     10.69 o 
   5  -2   1      276.86      302.53      8.81 o 
   6  -2   1      440.66      443.41      8.80 o 
   7  -2   1     1354.24     1334.15     10.06 o 
   8  -2   1      591.00      604.74      9.54 o 
   9  -2   1       43.32       54.77     10.11 o 
  10  -2   1       22.92       34.33     15.19 o 
  11  -2   1       43.79       49.73     11.95 o 
 -11  -1   1      182.78      181.24     14.33 o 
 -10  -1   1      486.55      482.16     12.17 o 
  -9  -1   1      181.21      191.57      8.98 o 
  -8  -1   1      158.62      161.08      9.06 o 
  -7  -1   1       97.45       99.41      8.56 o 
  -6  -1   1      215.18      224.30      8.91 o 
  -5  -1   1     1440.30     1419.27     11.77 o 
  -4  -1   1     1049.58     1082.66     11.73 o 
  -3  -1   1     2306.00     2503.76     25.36 o 
  -2  -1   1        1.72        5.42     17.75 o 
  -1  -1   1     3637.93     3657.42     50.14 o 
   0  -1   1    10418.15    10023.71    572.83 o 
   1  -1   1     1347.27     1294.85     18.64 o 
   2  -1   1     1243.89     1209.43     32.49 o 
   3  -1   1      891.62      881.33     12.55 o 
   4  -1   1      309.16      260.62     10.06 o 
   5  -1   1      493.48      469.48      9.47 o 
   6  -1   1     2113.01     2192.71     29.80 o 
   7  -1   1       70.24       87.42      8.10 o 
   8  -1   1      116.19      135.34      8.62 o 
   9  -1   1       11.02       21.75     18.49 o 
  10  -1   1      302.52      312.05     12.07 o 
  11  -1   1      572.75      549.00     21.37 o 
 -11   0   1       20.55       36.64     11.00 o 
 -10   0   1      211.68      230.20     11.13 o 
  -9   0   1      679.07      733.67     11.54 o 
  -8   0   1      479.64      500.95      9.21 o 
  -7   0   1      440.36      477.22      8.90 o 
  -6   0   1        0.49        6.26      8.84 o 
  -5   0   1      212.53      223.63      8.98 o 
  -4   0   1       47.59       36.01      9.17 o 
  -3   0   1      228.00      189.90     10.96 o 
  -2   0   1     1080.92     1088.05     24.09 o 
  -1   0   1      574.55      593.45     24.01 o 
   0   0   1      558.33      520.26     32.65 o 
   1   0   1      282.59      270.41     20.70 o 
   2   0   1      109.82       88.78     14.13 o 
   3   0   1      134.08      120.17     10.87 o 
   4   0   1     1078.98     1062.86     11.79 o 
   5   0   1       66.28       68.75      8.96 o 
   6   0   1     1482.69     1565.50     33.05 o 
   7   0   1      998.70     1019.89     19.97 o 
   8   0   1      419.39      443.44      9.58 o 
   9   0   1        4.03       14.28     11.70 o 
  10   0   1        3.33       14.47     12.18 o 
 -11   1   1      229.32      253.43     12.17 o 
 -10   1   1      831.04      887.25     12.69 o 
  -9   1   1      268.10      269.30     10.86 o 
  -8   1   1      167.64      177.38      9.79 o 
  -7   1   1      339.72      385.66     10.37 o 
  -6   1   1     2579.65     2740.63     12.30 o 
  -5   1   1     1654.67     1713.00     11.03 o 
  -4   1   1      170.12      218.62      9.15 o 
  -3   1   1      244.86      283.77     11.45 o 
  -2   1   1     6508.60     6426.82     73.45 o 
  -1   1   1     7761.66     7588.69     52.79 o 
   1   1   1     2420.99     2335.43     34.18 o 
   2   1   1     1552.42     1695.54     31.26 o 
   3   1   1       75.36       52.95     10.15 o 
   4   1   1      919.72      830.14     16.33 o 
   5   1   1     3986.18     4072.68     78.68 o 
   6   1   1     1183.86     1220.93     24.24 o 
   7   1   1       55.01       54.07      8.70 o 
   8   1   1       27.21       29.06     11.48 o 
   9   1   1        5.71       13.16     12.14 o 
  10   1   1       66.04       72.16     12.71 o 
 -11   2   1        0.03        7.64     10.33 o 
 -10   2   1       26.03       28.98      9.97 o 
  -9   2   1      151.15      174.83     10.55 o 
  -8   2   1      257.79      271.60     10.53 o 
  -7   2   1      687.55      670.56     10.94 o 
  -6   2   1      108.57      125.70     10.27 o 
  -5   2   1      219.68      192.23     10.89 o 
  -4   2   1     1469.73     1425.39     14.65 o 
  -3   2   1      735.21      631.73     13.97 o 
   0   2   1      148.63      134.52     25.79 o 
   1   2   1      278.46      207.89     15.47 o 
   2   2   1     1072.64      980.53     14.34 o 
   3   2   1      923.71      879.33     15.28 o 
   4   2   1     1123.76     1110.24     18.34 o 
   5   2   1       81.73       81.94      8.32 o 
   6   2   1      764.79      840.31     13.42 o 
   7   2   1     1257.57     1326.07     20.32 o 
   8   2   1      873.39      904.66     24.50 o 
   9   2   1       16.77       23.12     12.62 o 
  10   2   1       19.69       20.16     13.20 o 
 -11   3   1      321.04      337.50     13.68 o 
 -10   3   1      490.11      505.07     11.43 o 
  -9   3   1       10.51       26.81     10.11 o 
  -8   3   1      958.58      973.11     19.89 o 
  -7   3   1     1687.28     1769.86     37.69 o 
  -6   3   1     1788.27     1671.49     13.06 o 
  -5   3   1      215.01      192.17      9.60 o 
  -4   3   1       69.66       96.73     11.00 o 
  -3   3   1      129.65      126.94     17.24 o 
  -1   3   1     3231.11     3210.20     28.92 o 
   0   3   1     4296.25     4198.89     33.60 o 
   1   3   1      540.11      519.05     14.62 o 
   2   3   1       87.30       88.61     12.12 o 
   3   3   1       13.93       10.69      9.66 o 
   4   3   1      424.27      367.42      9.65 o 
   5   3   1      419.32      411.95     11.55 o 
   6   3   1       39.85       41.54      8.75 o 
   7   3   1        1.39        8.75     10.56 o 
   8   3   1       20.57       28.16     12.96 o 
   9   3   1      274.26      254.04     14.08 o 
 -11   4   1      138.99      136.69     11.19 o 
 -10   4   1      220.22      225.54     10.27 o 
  -9   4   1      279.15      299.20     11.28 o 
  -8   4   1      534.54      538.60     10.89 o 
  -7   4   1      159.05      162.33      9.36 o 
  -6   4   1       91.01      108.92     10.28 o 
  -5   4   1      107.92      113.11     10.07 o 
  -4   4   1      893.45      877.92     18.22 o 
  -3   4   1     2256.48     2343.79     25.55 o 
  -2   4   1     4109.33     4035.01    132.13 o 
  -1   4   1       53.78       58.89     15.50 o 
   0   4   1     2483.78     2470.37     54.80 o 
   1   4   1     2008.77     1896.44     22.25 o 
   2   4   1      945.90      916.14     13.36 o 
   3   4   1       80.24       66.85     11.00 o 
   4   4   1        0.33        3.13     10.73 o 
   5   4   1       76.68       83.53      9.29 o 
   6   4   1      147.27      150.55     11.51 o 
   7   4   1      371.55      371.56     26.61 o 
   8   4   1      171.84      175.93     16.53 o 
   9   4   1        1.45       10.77     13.95 o 
 -11   5   1      181.37      185.74     17.09 o 
 -10   5   1        2.86        6.59      9.88 o 
  -9   5   1        0.15        2.87      9.40 o 
  -8   5   1      381.43      400.39     10.78 o 
  -7   5   1     1037.53     1102.03     17.44 o 
  -6   5   1     1152.29     1146.09     12.11 o 
  -5   5   1      359.93      359.07     10.64 o 
  -4   5   1       62.58       41.66      9.47 o 
  -3   5   1       29.97       49.37     10.78 o 
  -2   5   1     1005.36      941.41     25.77 o 
  -1   5   1     3425.61     3417.48     25.72 o 
   0   5   1      920.40      904.38     20.09 o 
   1   5   1      148.92      170.76     11.13 o 
   2   5   1      349.16      384.29     11.88 o 
   3   5   1      359.98      372.80     12.79 o 
   4   5   1      327.06      306.82     14.79 o 
   5   5   1      340.33      326.65     15.13 o 
   6   5   1      104.37      114.87     14.86 o 
   7   5   1       30.18       39.70     15.90 o 
   8   5   1      165.12      161.04     17.81 o 
 -11   6   1       14.16       17.17      8.95 o 
 -10   6   1       56.02       49.29      8.10 o 
  -9   6   1      347.38      363.71     14.15 o 
  -8   6   1      471.02      458.58      9.76 o 
  -7   6   1       13.90       26.31      7.61 o 
  -6   6   1       12.63       18.41      7.88 o 
  -5   6   1      217.39      222.71     10.07 o 
  -4   6   1      562.32      516.48     22.96 o 
  -3   6   1      116.33      105.11     10.64 o 
  -2   6   1      273.71      263.46     12.29 o 
  -1   6   1      176.83      168.05     13.85 o 
   0   6   1      244.57      257.23     16.65 o 
   1   6   1      272.33      265.50     11.77 o 
   2   6   1     1600.72     1533.68     25.62 o 
   3   6   1      743.54      757.02     16.71 o 
   4   6   1       85.54       91.26     13.54 o 
   5   6   1      113.18      108.78     14.64 o 
   6   6   1      515.07      508.57     17.04 o 
   7   6   1      255.85      255.01     17.62 o 
 -10   7   1      203.28      197.32      9.01 o 
  -9   7   1      150.56      170.32      8.35 o 
  -8   7   1      618.53      612.15     24.99 o 
  -7   7   1     1972.87     1960.81     38.80 o 
  -6   7   1      397.11      388.04      8.84 o 
  -5   7   1      258.77      235.17     10.21 o 
  -4   7   1       38.17       21.62     10.51 o 
  -3   7   1        1.49        3.41     11.01 o 
  -2   7   1      678.36      670.84     14.24 o 
  -1   7   1      835.72      844.02     16.98 o 
   0   7   1       35.15       37.14     15.74 o 
   1   7   1       29.80       32.46     16.73 o 
   2   7   1       20.09       24.93     12.35 o 
   3   7   1      313.34      312.24     13.92 o 
   4   7   1      393.47      398.31     15.77 o 
   5   7   1      100.86      107.84     15.03 o 
   6   7   1       14.90       24.16     15.57 o 
 -10   8   1       55.67       55.67      8.29 o 
  -9   8   1      105.26       91.19      7.97 o 
  -8   8   1      253.19      244.51     11.66 o 
  -7   8   1       18.09       23.67     10.61 o 
  -6   8   1      227.23      221.83     13.90 o 
  -5   8   1      508.77      483.48     11.06 o 
  -4   8   1      827.93      791.33     12.81 o 
  -3   8   1     1110.17     1067.92     14.62 o 
  -2   8   1      485.52      454.10     15.55 o 
  -1   8   1      255.93      236.13     16.56 o 
   0   8   1      828.66      779.16     18.89 o 
   1   8   1      541.65      513.47     18.76 o 
   2   8   1      355.43      357.53     18.45 o 
   3   8   1      188.03      172.58     13.43 o 
   4   8   1       50.76       45.98     14.26 o 
   5   8   1      126.66      126.45     15.90 o 
  -9   9   1        0.31       23.75      8.74 o 
  -8   9   1      410.28      372.40      9.60 o 
  -7   9   1      601.96      629.51     22.78 o 
  -6   9   1       17.41       20.27     10.12 o 
  -5   9   1       10.73       17.38     10.86 o 
  -4   9   1       96.29       86.41     11.99 o 
  -3   9   1       49.22       55.19     14.53 o 
  -2   9   1      297.76      282.62     15.44 o 
  -1   9   1      190.77      208.61     16.85 o 
   0   9   1       19.93       15.51     15.27 o 
   1   9   1       36.77       53.53     17.37 o 
   2   9   1       14.92       32.76     17.54 o 
   3   9   1      110.56      123.57     20.07 o 
   4   9   1       68.73       70.44     20.31 o 
  -8  10   1       55.97       52.17      9.16 o 
  -7  10   1        9.65       18.40      8.30 o 
  -6  10   1       48.60       34.27     11.35 o 
  -5  10   1       91.54      115.14     11.22 o 
  -4  10   1      608.89      593.61     16.55 o 
  -3  10   1      574.54      550.65     16.39 o 
  -2  10   1       15.49        3.37     15.08 o 
  -1  10   1      385.64      323.14     18.22 o 
   0  10   1      461.72      413.58     18.95 o 
   1  10   1      124.15      141.40     18.59 o 
   2  10   1       54.90       83.73     18.67 o 
   3  10   1       27.07        9.62     20.64 o 
  -6  11   1       69.48       64.04     12.77 o 
  -5  11   1        6.47       14.22     15.12 o 
  -4  11   1        0.34        7.23     15.20 o 
  -3  11   1       57.47       67.14     15.40 o 
  -2  11   1       47.31       45.44     16.09 o 
  -1  11   1      108.91      124.45     16.62 o 
   0  11   1       26.74       38.60     17.05 o 
  -1 -12   2       49.58       44.60     12.19 o 
   0 -12   2      278.64      281.85     12.41 o 
   1 -12   2      278.34      283.77     17.22 o 
   2 -12   2      254.12      225.32     17.03 o 
   3 -12   2       74.60       81.56     14.04 o 
   4 -12   2       25.25       15.07     13.75 o 
   5 -12   2      277.56      285.14     14.46 o 
  -3 -11   2       43.89       37.81     12.13 o 
  -2 -11   2      335.64      347.65     12.54 o 
  -1 -11   2      133.08      142.07     11.74 o 
   0 -11   2        9.88       21.91     11.19 o 
   1 -11   2        8.80        6.29     11.13 o 
   2 -11   2        9.23       10.72     15.02 o 
   3 -11   2      139.42      137.19     13.90 o 
   4 -11   2      376.28      372.11     14.27 o 
   5 -11   2       76.97       74.35     13.89 o 
   6 -11   2        3.45        9.36     13.39 o 
   7 -11   2       94.79       87.68     13.99 o 
  -5 -10   2      248.63      238.94     13.83 o 
  -4 -10   2      565.74      522.98     14.04 o 
  -3 -10   2      107.64       95.67     11.64 o 
  -2 -10   2        5.91       16.54     13.74 o 
  -1 -10   2      396.89      382.72     12.02 o 
   0 -10   2      400.88      405.57     22.96 o 
   1 -10   2      231.78      238.65     10.54 o 
   2 -10   2      719.96      748.14     16.95 o 
   3 -10   2      159.55      167.51     13.04 o 
   4 -10   2      113.55      101.28     13.22 o 
   5 -10   2      404.44      421.33     15.63 o 
   6 -10   2      150.40      148.63     13.31 o 
   7 -10   2       33.17       31.40     11.68 o 
   8 -10   2       30.46       26.59     11.12 o 
  -6  -9   2       18.41       29.06     14.29 o 
  -5  -9   2       24.32       36.26     12.97 o 
  -4  -9   2       31.91       36.46     12.37 o 
  -3  -9   2      229.45      216.81     14.34 o 
  -2  -9   2      608.59      629.74     12.34 o 
  -1  -9   2        6.88       14.10     10.68 o 
   0  -9   2      202.04      192.28     18.74 o 
   1  -9   2       20.15       25.66      9.65 o 
   2  -9   2       28.02       35.99      9.32 o 
   3  -9   2      608.27      587.52     14.40 o 
   4  -9   2      792.90      785.06     14.87 o 
   5  -9   2      147.98      155.86     14.39 o 
   6  -9   2       20.19       21.17      9.90 o 
   7  -9   2      123.01      115.19     10.66 o 
   8  -9   2      176.78      182.18     11.08 o 
   9  -9   2      573.16      544.65      9.54 o 
  -7  -8   2       32.02       38.13     13.54 o 
  -6  -8   2      276.79      251.24     14.00 o 
  -5  -8   2      433.21      413.30     14.08 o 
  -4  -8   2      332.20      330.34     16.28 o 
  -3  -8   2      136.03      149.62     11.76 o 
  -2  -8   2       31.18       32.35     10.84 o 
  -1  -8   2      325.08      324.20     10.95 o 
   0  -8   2      542.39      518.94     11.01 o 
   1  -8   2      479.08      422.81     10.94 o 
   2  -8   2      243.07      275.82      9.89 o 
   3  -8   2      277.84      268.98     13.48 o 
   4  -8   2     1316.58     1252.77     17.34 o 
   5  -8   2      920.63      853.14     29.20 o 
   6  -8   2        3.82        7.93     10.19 o 
   7  -8   2       33.19       30.40      9.95 o 
   8  -8   2       17.69       19.37      8.51 o 
   9  -8   2        0.72        9.49      8.64 o 
  10  -8   2      170.37      149.56      9.31 o 
  -8  -7   2       88.43       86.75     11.47 o 
  -7  -7   2       13.33       13.88     10.80 o 
  -6  -7   2        2.47        1.56     10.48 o 
  -5  -7   2       79.75       83.01     10.76 o 
  -4  -7   2       18.37       23.73      9.91 o 
  -3  -7   2     1336.45     1285.64     32.30 o 
  -2  -7   2     1528.53     1504.17     15.72 o 
  -1  -7   2      542.44      584.81     11.88 o 
   0  -7   2      146.89      168.28     10.02 o 
   1  -7   2      417.32      464.31     14.78 o 
   2  -7   2     1564.70     1536.92     16.79 o 
   3  -7   2     1954.10     1979.74     30.69 o 
   4  -7   2      917.16      931.69     17.71 o 
   5  -7   2      246.76      246.14      8.65 o 
   6  -7   2       23.79       25.27      7.75 o 
   7  -7   2      149.40      148.61      8.11 o 
   8  -7   2      454.67      445.14      8.71 o 
   9  -7   2      334.87      333.23     10.08 o 
  10  -7   2       15.22       13.79      8.54 o 
  -9  -6   2       18.88       18.93     10.76 o 
  -8  -6   2       14.59       21.24     10.45 o 
  -7  -6   2       25.53       30.77     10.16 o 
  -6  -6   2      329.93      314.45     10.79 o 
  -5  -6   2      337.15      345.41     10.40 o 
  -4  -6   2      255.00      259.16     10.15 o 
  -3  -6   2       20.09       52.94     10.37 o 
  -2  -6   2      547.54      576.68     11.82 o 
  -1  -6   2      662.14      616.88     12.11 o 
   0  -6   2      206.97      162.53      9.90 o 
   1  -6   2      298.28      269.09     10.09 o 
   2  -6   2      467.79      407.94      9.24 o 
   3  -6   2        0.87       -9.56      9.56 o 
   4  -6   2     1089.99      998.34     10.14 o 
   5  -6   2      982.62      947.88     22.28 o 
   6  -6   2      163.25      163.92     11.98 o 
   7  -6   2      157.94      155.24      8.48 o 
   8  -6   2        8.27       16.57      6.75 o 
   9  -6   2      110.48      114.65      8.14 o 
  10  -6   2      280.18      269.95     14.03 o 
  -9  -5   2      244.13      250.59     10.56 o 
  -8  -5   2      523.87      528.39     16.92 o 
  -7  -5   2      245.02      251.30      9.66 o 
  -6  -5   2       32.07       34.53      9.28 o 
  -5  -5   2       10.69       14.06      9.43 o 
  -4  -5   2      741.10      763.13     11.11 o 
  -3  -5   2     2814.95     2898.46     73.68 o 
  -2  -5   2      559.76      569.91     16.53 o 
  -1  -5   2      419.40      389.29     14.59 o 
   0  -5   2       24.04       32.16     10.33 o 
   1  -5   2      575.33      556.73     10.51 o 
   2  -5   2        7.62        4.82      9.49 o 
   3  -5   2     1480.48     1336.03     11.70 o 
   4  -5   2     2330.99     2353.83     44.79 o 
   5  -5   2      473.16      500.61      9.66 o 
   6  -5   2      301.65      295.78      8.24 o 
   7  -5   2     1594.39     1558.44     23.21 o 
   8  -5   2      290.62      295.69      7.41 o 
   9  -5   2        2.55        7.15      7.27 o 
  10  -5   2        5.33       15.15      8.74 o 
  11  -5   2        2.81        8.39     13.13 o 
 -10  -4   2      140.86      138.97     10.26 o 
  -9  -4   2       31.81       34.65     10.09 o 
  -8  -4   2       73.08       70.79      9.41 o 
  -7  -4   2       54.05       61.65      9.04 o 
  -6  -4   2     1249.87     1268.94     11.41 o 
  -5  -4   2     2457.69     2566.97     42.12 o 
  -4  -4   2      936.18      966.58     11.48 o 
  -3  -4   2        3.37        8.60      9.66 o 
  -2  -4   2      372.82      353.18     16.10 o 
  -1  -4   2      492.42      447.84     13.84 o 
   0  -4   2      239.70      161.82     12.56 o 
   1  -4   2     1033.28     1035.47     12.88 o 
   2  -4   2       56.82       46.78      9.15 o 
   3  -4   2      741.98      699.35     10.24 o 
   4  -4   2     1091.78     1065.88     13.07 o 
   5  -4   2      643.38      571.72     10.68 o 
   6  -4   2      198.46      188.29      7.13 o 
   7  -4   2        3.50        9.16      6.82 o 
   8  -4   2      191.89      207.22      7.29 o 
   9  -4   2       13.31       18.80      7.31 o 
  10  -4   2      159.26      151.28      9.65 o 
  11  -4   2      357.76      344.67     15.05 o 
 -10  -3   2       15.94       17.55      9.98 o 
  -9  -3   2      716.44      725.61     10.63 o 
  -8  -3   2      130.19      129.89     10.86 o 
  -7  -3   2       71.01       66.36      8.62 o 
  -6  -3   2      106.87      111.28      8.99 o 
  -5  -3   2        6.66       11.54      9.25 o 
  -4  -3   2      996.62     1020.29     11.38 o 
  -3  -3   2     3336.48     3464.33     19.63 o 
  -2  -3   2     1971.75     1946.76     27.14 o 
  -1  -3   2      629.60      600.12     15.01 o 
   0  -3   2      639.26      630.15     16.28 o 
   1  -3   2     3804.16     3717.77     18.69 o 
   2  -3   2     2244.99     2166.87     12.81 o 
   3  -3   2     2265.43     2167.25     19.67 o 
   4  -3   2      842.88      796.78     15.53 o 
   5  -3   2      237.59      241.03      8.47 o 
   6  -3   2      395.52      387.32      7.47 o 
   7  -3   2     1381.36     1380.92     20.79 o 
   8  -3   2      763.92      765.02     13.39 o 
   9  -3   2      232.16      246.53      8.03 o 
  10  -3   2        4.43       12.13      9.22 o 
  11  -3   2       88.45       84.35      9.73 o 
 -11  -2   2      464.34      397.72     12.98 o 
 -10  -2   2      776.33      770.86     13.63 o 
  -9  -2   2      231.52      244.26      9.52 o 
  -8  -2   2       14.57       20.85      8.79 o 
  -7  -2   2      181.15      195.30      8.71 o 
  -6  -2   2      199.12      200.00      8.80 o 
  -5  -2   2      302.71      276.53      9.32 o 
  -4  -2   2      337.19      351.26      9.68 o 
  -3  -2   2      379.16      444.83     14.04 o 
  -2  -2   2     1953.69     1948.29     19.17 o 
  -1  -2   2      660.26      664.98     19.26 o 
   0  -2   2      351.47      376.42     19.48 o 
   1  -2   2     2498.98     2425.64     18.44 o 
   2  -2   2     1940.08     2003.60     13.63 o 
   3  -2   2     2104.80     2024.96     19.53 o 
   4  -2   2     1333.67     1224.05     13.82 o 
   5  -2   2     1437.27     1332.64     23.81 o 
   6  -2   2       68.46       69.51      8.06 o 
   7  -2   2       37.55       46.84      8.59 o 
   8  -2   2       25.32       46.88      9.22 o 
   9  -2   2        7.76        2.08      8.61 o 
  10  -2   2      151.31      162.79      9.71 o 
  11  -2   2      375.17      386.74     18.18 o 
 -11  -1   2        7.83       14.13     11.77 o 
 -10  -1   2      357.45      371.23      9.99 o 
  -9  -1   2     1240.19     1303.25     17.78 o 
  -8  -1   2        6.75       -3.55      8.18 o 
  -7  -1   2        8.36       14.69      8.41 o 
  -6  -1   2      255.26      263.22      8.72 o 
  -5  -1   2      236.99      246.50      8.76 o 
  -4  -1   2     1802.68     1819.13     15.11 o 
  -3  -1   2     7325.52     7599.90     89.94 o 
  -2  -1   2     8512.17     8742.11     32.09 o 
  -1  -1   2     1893.87     1914.16     39.11 o 
   0  -1   2      788.33      796.63     24.02 o 
   1  -1   2     6224.53     6170.82     39.96 o 
   2  -1   2     1844.20     1699.04     21.11 o 
   3  -1   2      215.05      167.66     11.03 o 
   4  -1   2      272.19      262.42      9.33 o 
   5  -1   2       16.07       10.88      8.07 o 
   6  -1   2     1202.51     1221.80     28.13 o 
   7  -1   2      816.51      858.36     10.12 o 
   8  -1   2      229.53      246.45      9.31 o 
   9  -1   2       27.53       28.27      8.73 o 
  10  -1   2       75.66       75.91     12.61 o 
 -11   0   2      279.54      287.75     12.22 o 
 -10   0   2      359.95      371.98     10.89 o 
  -9   0   2       49.90       63.75      8.64 o 
  -8   0   2      109.60      116.93      8.36 o 
  -7   0   2      488.51      499.27      8.65 o 
  -6   0   2      670.18      604.53      8.95 o 
  -5   0   2     2683.61     2899.67     12.87 o 
  -4   0   2       11.59       10.24     11.44 o 
  -3   0   2     7612.17     8261.12     45.53 o 
  -2   0   2     9869.59     9938.52    128.88 o 
  -1   0   2      170.22      200.04     18.95 o 
   0   0   2      773.75      747.77     26.02 o 
   2   0   2      692.64      730.72     18.66 o 
   3   0   2       11.46       31.13     10.71 o 
   4   0   2     2054.39     2026.52     38.01 o 
   5   0   2     2948.52     2974.18     78.56 o 
   6   0   2      609.32      636.59     10.96 o 
   7   0   2       74.70       75.39      8.95 o 
   8   0   2      140.75      150.13      9.58 o 
   9   0   2       93.41       97.84      9.30 o 
  10   0   2       52.37       69.23     12.89 o 
 -11   1   2        0.18       16.33     14.53 o 
 -10   1   2      341.57      357.94     10.61 o 
  -9   1   2     1090.10     1143.42     26.90 o 
  -8   1   2      381.64      426.28     10.31 o 
  -7   1   2      122.03      143.33      7.95 o 
  -6   1   2       11.59       15.74      7.19 o 
  -5   1   2      428.54      439.17      8.82 o 
  -4   1   2      891.08      769.61     12.34 o 
  -3   1   2      638.08      566.69     12.94 o 
  -2   1   2      135.53      104.66     13.20 o 
  -1   1   2        0.61        4.08     15.91 o 
   0   1   2      606.49      605.95     31.57 o 
   2   1   2      791.96      673.88     21.93 o 
   3   1   2      420.08      395.11     15.49 o 
   4   1   2      112.59      161.20     10.28 o 
   5   1   2      570.26      556.02     13.28 o 
   6   1   2     1210.78     1199.38     13.57 o 
   7   1   2      836.75      889.13     13.65 o 
   8   1   2      310.63      320.71     10.27 o 
   9   1   2        3.59        3.88      9.72 o 
  10   1   2       64.78       58.98     13.74 o 
 -11   2   2      636.48      666.03     17.45 o 
 -10   2   2      145.49      160.85     10.11 o 
  -9   2   2       18.72       19.64     10.12 o 
  -8   2   2      587.56      603.09     10.56 o 
  -7   2   2     1542.36     1543.66     12.23 o 
  -6   2   2     1147.80     1149.89     11.61 o 
  -5   2   2     3989.02     4331.67     17.83 o 
  -4   2   2       98.70       95.57     14.11 o 
  -3   2   2      991.78      943.54     18.13 o 
  -2   2   2      684.93      616.79     18.88 o 
  -1   2   2     3628.38     3976.94     32.62 o 
   0   2   2     2412.31     2345.94     33.65 o 
   1   2   2      168.76      150.90     27.94 o 
   2   2   2      205.34      162.80     16.91 o 
   3   2   2      179.98      157.00     13.21 o 
   4   2   2      703.60      657.13     19.60 o 
   5   2   2      592.95      563.44     11.26 o 
   6   2   2       91.80      105.80      9.87 o 
   7   2   2       17.66       26.95      9.51 o 
   8   2   2       38.81       50.52     10.15 o 
   9   2   2       35.58       40.17     13.80 o 
 -11   3   2      117.06      113.03     11.15 o 
 -10   3   2      203.79      193.74     13.02 o 
  -9   3   2       82.54       98.25      9.61 o 
  -8   3   2       21.22       27.59      8.68 o 
  -7   3   2      181.24      174.41      9.07 o 
  -6   3   2      142.45      146.98      9.95 o 
  -5   3   2        7.93       14.00     10.05 o 
  -4   3   2      627.30      549.23     15.01 o 
  -3   3   2     2244.94     2197.34     20.84 o 
  -1   3   2      357.47      366.17     19.13 o 
   0   3   2     6146.62     6137.09     40.25 o 
   1   3   2     2204.72     2265.13     22.56 o 
   2   3   2     1284.02     1226.07     18.50 o 
   3   3   2       19.70       13.99     11.36 o 
   4   3   2       21.87       27.81     11.31 o 
   5   3   2        7.33       11.75     11.46 o 
   6   3   2      607.25      652.72     41.48 o 
   7   3   2      541.68      560.02     31.74 o 
   8   3   2      194.37      176.71     29.20 o 
   9   3   2        0.43        9.42     32.06 o 
 -11   4   2      339.61      313.53     15.90 o 
 -10   4   2       70.18       72.44     10.00 o 
  -9   4   2       19.88       28.77      8.95 o 
  -8   4   2      734.78      683.22     10.50 o 
  -7   4   2      506.56      530.20     12.27 o 
  -6   4   2       96.94       93.05     10.02 o 
  -5   4   2      195.59      197.87      9.89 o 
  -4   4   2      499.87      542.81     11.53 o 
  -2   4   2     1831.26     1681.36     19.75 o 
  -1   4   2     2261.74     2050.95     23.06 o 
   0   4   2      153.61      146.88     17.09 o 
   1   4   2        1.55       14.92     13.90 o 
   2   4   2        1.76        6.83     14.30 o 
   3   4   2      337.80      301.01     12.35 o 
   4   4   2     1818.35     1859.21     29.76 o 
   5   4   2      987.91     1046.94     28.55 o 
   6   4   2       10.28       15.40     11.90 o 
   7   4   2       73.98       79.98     31.20 o 
 -11   5   2       83.41       71.66     10.62 o 
 -10   5   2      155.95      166.33      9.68 o 
  -9   5   2      410.29      421.79     10.39 o 
  -8   5   2      847.03      877.38     11.78 o 
  -7   5   2      187.94      192.23      9.69 o 
  -6   5   2      654.02      637.68     11.19 o 
  -5   5   2      127.16      115.30      9.94 o 
  -4   5   2      163.32      146.30     10.52 o 
  -3   5   2     1902.60     1763.46     18.70 o 
  -2   5   2      931.70      963.10     17.53 o 
  -1   5   2      246.07      258.68     15.22 o 
   0   5   2     1117.93     1066.32     19.69 o 
   1   5   2      214.63      201.05     14.32 o 
   2   5   2      275.58      255.71     15.39 o 
   3   5   2       54.82       62.53     11.53 o 
   4   5   2        1.65        1.02     11.34 o 
   5   5   2      385.66      384.66     13.71 o 
   6   5   2      524.40      539.02     29.95 o 
 -11   6   2       42.47       33.58      9.91 o 
 -10   6   2        0.43       -9.39      9.96 o 
  -9   6   2       66.21       89.30      9.83 o 
  -8   6   2      777.27      769.83     11.01 o 
  -7   6   2     1877.86     1926.68     12.95 o 
  -6   6   2      875.53      841.47     18.40 o 
  -5   6   2        4.03        8.89      7.67 o 
  -4   6   2      300.39      293.56     19.77 o 
  -3   6   2      298.38      293.51     10.91 o 
  -2   6   2     1322.10     1241.21     18.02 o 
  -1   6   2     1406.04     1400.92     18.84 o 
   0   6   2      250.38      251.82     14.51 o 
   1   6   2        6.08       11.73     14.71 o 
   2   6   2      138.66      134.44     15.37 o 
   3   6   2      126.81      153.84     15.60 o 
   4   6   2     1351.94     1324.65     29.96 o 
   5   6   2      220.76      234.94     25.19 o 
   6   6   2       59.34       53.55     27.33 o 
 -10   7   2      161.26      150.56      8.66 o 
  -9   7   2      365.74      369.61     15.26 o 
  -8   7   2      369.98      360.46      8.97 o 
  -7   7   2        6.16       16.11      8.08 o 
  -6   7   2      291.46      304.96     12.25 o 
  -5   7   2       18.23       14.67      7.40 o 
  -4   7   2      367.90      367.49     11.28 o 
  -3   7   2      590.43      589.37     12.01 o 
  -2   7   2        2.98        7.11     11.81 o 
  -1   7   2      373.86      388.13     16.86 o 
   0   7   2      944.97      879.34     19.24 o 
   1   7   2      336.44      301.97     19.26 o 
   2   7   2      223.83      207.36     20.47 o 
   3   7   2      119.86       88.34     21.53 o 
   4   7   2        9.70       13.76     22.54 o 
   5   7   2      196.92      188.99     26.41 o 
   6   7   2      172.06      168.82     30.47 o 
 -10   8   2        0.19       -1.36      8.51 o 
  -9   8   2       90.87       86.77      8.76 o 
  -8   8   2      504.44      502.38     28.52 o 
  -7   8   2      394.24      408.49     10.74 o 
  -6   8   2       67.51       74.09     10.00 o 
  -5   8   2       36.07       44.66      9.92 o 
  -4   8   2       88.63       73.14     11.35 o 
  -3   8   2       46.94       56.68     11.80 o 
  -2   8   2      869.31      826.98     23.17 o 
  -1   8   2      207.85      205.29     15.13 o 
   0   8   2      210.63      175.18     16.82 o 
   1   8   2      244.63      226.97     19.08 o 
   2   8   2        1.62       10.95     20.18 o 
   3   8   2      207.17      191.47     21.24 o 
   4   8   2      293.09      288.82     23.82 o 
   5   8   2        5.20       22.41     26.10 o 
  -9   9   2       92.56       94.83      8.66 o 
  -8   9   2       45.00       54.56      8.99 o 
  -7   9   2        3.15        9.65      8.12 o 
  -6   9   2      100.64      102.74      8.62 o 
  -5   9   2      377.44      366.36     11.77 o 
  -4   9   2     1250.52     1215.52     36.52 o 
  -3   9   2      509.87      495.66     14.36 o 
  -2   9   2        0.34        4.46     14.61 o 
  -1   9   2      464.30      436.19     18.05 o 
   0   9   2     1015.89      991.60     20.74 o 
   1   9   2      333.21      366.58     20.42 o 
   2   9   2       86.23       98.63     21.09 o 
   3   9   2       28.98       32.45     21.50 o 
  -7  10   2       44.11       31.29      9.24 o 
  -6  10   2        8.34       22.12      8.75 o 
  -5  10   2       72.99       76.02     11.59 o 
  -4  10   2       57.96       68.85     13.38 o 
  -3  10   2       57.42       58.90     15.11 o 
  -2  10   2      155.57      154.51     15.86 o 
  -1  10   2       13.18        9.13     15.71 o 
   0  10   2       21.67       16.88     18.08 o 
   1  10   2       10.11       12.24     18.38 o 
   2  10   2       82.22       84.54     20.73 o 
  -5  11   2      240.87      237.95     10.88 o 
  -4  11   2      161.12      141.28     16.03 o 
  -3  11   2       29.79       28.94     16.06 o 
  -2  11   2        0.58        1.01     16.03 o 
  -1  11   2       63.69       61.76     16.79 o 
  -1 -12   3       67.25       66.08     12.03 o 
   0 -12   3        0.40       17.51     10.87 o 
   1 -12   3        8.44       -0.50     11.33 o 
   2 -12   3       44.78       19.89     14.28 o 
   3 -12   3      202.27      220.99     14.54 o 
   4 -12   3      249.52      241.29     16.05 o 
   5 -12   3        7.13       20.87     15.34 o 
   6 -12   3       23.96       35.51     13.85 o 
  -4 -11   3      111.35      114.07     17.61 o 
  -3 -11   3       23.31       27.88     25.53 o 
  -2 -11   3       99.43       86.78     11.13 o 
  -1 -11   3      200.77      205.87     16.35 o 
   0 -11   3       31.67       48.65     10.70 o 
   1 -11   3        8.07       10.76     10.92 o 
   2 -11   3      157.04      155.24     10.49 o 
   3 -11   3       21.35       35.43     14.71 o 
   4 -11   3       82.18       63.07     15.04 o 
   5 -11   3      415.86      435.62     16.40 o 
   6 -11   3      450.20      452.95     14.85 o 
   7 -11   3       67.45       79.81     13.78 o 
  -5 -10   3        1.62        5.63     13.42 o 
  -4 -10   3       51.52       57.47     12.12 o 
  -3 -10   3       80.77      102.12     11.45 o 
  -2 -10   3      211.52      218.57     11.61 o 
  -1 -10   3      168.30      178.73     19.24 o 
   0 -10   3       22.17       33.53     10.17 o 
   1 -10   3       57.81       60.19     10.54 o 
   2 -10   3      194.06      212.19     10.05 o 
   3 -10   3      406.03      439.23     14.07 o 
   4 -10   3      258.43      270.05     13.60 o 
   5 -10   3       76.07       72.11     13.11 o 
   6 -10   3       84.80       89.11     13.08 o 
   7 -10   3       14.04       23.23     13.46 o 
   8 -10   3       81.92       84.91     15.44 o 
  -6  -9   3      264.27      249.06     26.97 o 
  -5  -9   3      214.61      204.69     12.61 o 
  -4  -9   3      275.64      264.06     20.53 o 
  -3  -9   3        1.66        6.79     10.84 o 
  -2  -9   3      340.88      338.93     20.37 o 
  -1  -9   3      494.91      480.87     11.17 o 
   0  -9   3     1484.51     1520.51     42.78 o 
   1  -9   3     1475.24     1484.27     22.06 o 
   2  -9   3      283.12      263.12     10.37 o 
   3  -9   3       62.84       71.98      8.59 o 
   4  -9   3      288.11      286.51     13.92 o 
   5  -9   3      290.96      295.79     10.65 o 
   6  -9   3      156.80      147.16     11.19 o 
   7  -9   3       99.80       95.02     14.96 o 
   8  -9   3       76.32       85.09     10.45 o 
   9  -9   3       17.63       24.96      8.88 o 
  -7  -8   3       62.82       64.81     10.79 o 
  -6  -8   3       26.17       38.01     11.01 o 
  -5  -8   3        8.07       12.10     10.19 o 
  -4  -8   3        2.46        6.29     10.03 o 
  -3  -8   3       80.01       89.26     11.11 o 
  -2  -8   3      425.73      432.03     11.20 o 
  -1  -8   3      163.37      170.12     14.73 o 
   0  -8   3        0.39       18.81     10.27 o 
   1  -8   3      186.96      184.83      9.18 o 
   2  -8   3      311.57      323.70      8.78 o 
   3  -8   3     1115.25     1057.33     12.64 o 
   4  -8   3      311.22      334.32     11.08 o 
   5  -8   3      136.10      141.67      9.64 o 
   6  -8   3        7.72       19.03      8.63 o 
   7  -8   3      204.07      219.84      8.87 o 
   8  -8   3      458.91      470.95      9.43 o 
   9  -8   3      276.17      261.06      9.18 o 
  10  -8   3       69.15       40.63     14.31 o 
  -8  -7   3        2.27       -1.49     10.21 o 
  -7  -7   3      322.45      311.98     11.11 o 
  -6  -7   3     1195.76     1177.05     44.21 o 
  -5  -7   3      793.17      802.03     37.28 o 
  -4  -7   3      317.24      331.84     10.28 o 
  -3  -7   3       15.38       24.75      9.80 o 
  -2  -7   3       76.55       83.02     10.82 o 
  -1  -7   3      181.35      181.54     10.56 o 
   0  -7   3      808.85      824.77     11.28 o 
   1  -7   3      186.34      173.83      9.41 o 
   2  -7   3       18.66       18.68      8.17 o 
   3  -7   3        7.92        3.19      8.13 o 
   4  -7   3      222.66      213.69      9.81 o 
   5  -7   3      617.52      634.70     13.16 o 
   6  -7   3      113.70      121.69      8.36 o 
   7  -7   3       82.82       76.45      8.17 o 
   8  -7   3      165.78      163.95      7.68 o 
   9  -7   3      197.16      193.75      7.58 o 
  10  -7   3      225.77      208.44      8.94 o 
  -9  -6   3       50.35       58.51     10.46 o 
  -8  -6   3      111.81      111.78      9.82 o 
  -7  -6   3      141.60      154.47      9.74 o 
  -6  -6   3      354.50      368.26     10.43 o 
  -5  -6   3       14.67       12.66      9.65 o 
  -4  -6   3      654.10      651.67     25.17 o 
  -3  -6   3     1446.53     1523.40     52.95 o 
  -2  -6   3     1218.28     1247.93     55.31 o 
  -1  -6   3        1.71       -1.47      9.56 o 
   0  -6   3       19.87       22.71     10.06 o 
   1  -6   3      281.51      276.33      9.90 o 
   2  -6   3     2063.96     2158.16     16.53 o 
   3  -6   3     3217.07     3156.39     26.43 o 
   4  -6   3      650.32      647.91     11.44 o 
   5  -6   3       22.25       20.11      8.35 o 
   6  -6   3       32.71       38.36      7.62 o 
   7  -6   3      791.41      780.89     15.15 o 
   8  -6   3      257.41      268.83      7.42 o 
   9  -6   3       63.86       68.75      7.47 o 
  10  -6   3       21.62       33.14      7.38 o 
  -9  -5   3      153.17      148.37     10.17 o 
  -8  -5   3        3.68       20.64      9.32 o 
  -7  -5   3      132.46      136.88      9.23 o 
  -6  -5   3      621.73      636.93     14.83 o 
  -5  -5   3      658.97      696.47     14.99 o 
  -4  -5   3       36.42       42.95      8.92 o 
  -3  -5   3      738.27      775.29     29.46 o 
  -2  -5   3      828.36      800.45     18.62 o 
  -1  -5   3       37.74       24.79     10.45 o 
   0  -5   3       95.03      142.85     11.14 o 
   1  -5   3       93.84       61.75      9.39 o 
   2  -5   3       50.81       60.99      9.04 o 
   3  -5   3      542.96      521.24      9.68 o 
   4  -5   3     1582.08     1551.18     25.89 o 
   5  -5   3     2097.04     1994.10     35.65 o 
   6  -5   3      226.54      222.84      8.07 o 
   7  -5   3       84.09       83.39      7.01 o 
   8  -5   3        0.64        2.36      7.09 o 
   9  -5   3      558.90      544.31     15.63 o 
  10  -5   3      396.43      388.64      8.88 o 
 -10  -4   3       86.06       72.99      9.91 o 
  -9  -4   3      570.71      569.76     12.64 o 
  -8  -4   3      273.31      256.59      9.39 o 
  -7  -4   3        3.39        2.09      8.47 o 
  -6  -4   3       24.41       23.04      8.66 o 
  -5  -4   3       23.06       17.68      9.00 o 
  -4  -4   3      356.38      328.58     24.66 o 
  -3  -4   3     4371.23     4535.54    121.07 o 
  -2  -4   3     3553.20     3761.49    103.87 o 
  -1  -4   3       86.39      103.64     17.13 o 
   0  -4   3       57.04       60.27     12.63 o 
   1  -4   3     1774.57     1692.12     15.34 o 
   2  -4   3     5372.86     5436.09     31.86 o 
   3  -4   3     1007.44      949.74     10.53 o 
   4  -4   3        6.49       13.15      7.84 o 
   5  -4   3       89.65       85.47      8.03 o 
   6  -4   3      115.84      118.20      8.37 o 
   7  -4   3      124.61      137.38      7.05 o 
   8  -4   3       83.22       88.13      7.46 o 
   9  -4   3      176.62      195.90      7.80 o 
  10  -4   3       17.36       34.34      7.84 o 
 -10  -3   3      166.66      167.45      9.43 o 
  -9  -3   3       15.50       21.82      9.02 o 
  -8  -3   3      153.30      165.37     11.39 o 
  -7  -3   3      153.56      162.98      9.23 o 
  -6  -3   3      432.03      446.70      9.46 o 
  -5  -3   3     1556.93     1574.75     25.43 o 
  -4  -3   3      806.24      818.83     12.91 o 
  -3  -3   3      585.57      540.85     14.04 o 
  -2  -3   3     1375.23     1372.85     16.09 o 
  -1  -3   3     1816.80     1768.11     18.65 o 
   0  -3   3     2011.50     2072.09     19.03 o 
   1  -3   3     1808.18     1800.39     20.48 o 
   2  -3   3      116.82      131.12     10.06 o 
   3  -3   3     1509.74     1437.71     14.63 o 
   4  -3   3      568.56      519.26      9.10 o 
   5  -3   3       79.50       65.21      7.70 o 
   6  -3   3        6.14        9.24      7.08 o 
   7  -3   3      225.71      212.21      7.48 o 
   8  -3   3       51.20       47.10      7.30 o 
   9  -3   3      497.02      512.75      8.62 o 
  10  -3   3       54.11       77.67     11.01 o 
 -11  -2   3        1.34        2.32      9.10 o 
 -10  -2   3      389.36      372.65      9.63 o 
  -9  -2   3      675.64      664.41      9.95 o 
  -8  -2   3       40.39       49.27      8.06 o 
  -7  -2   3      154.53      154.40      8.48 o 
  -6  -2   3      252.04      268.47      8.43 o 
  -5  -2   3        2.37       10.58      9.26 o 
  -4  -2   3     4830.21     4954.28     57.37 o 
  -3  -2   3     8513.05     8709.61     85.60 o 
  -2  -2   3      183.08      168.33     14.89 o 
  -1  -2   3      643.30      707.57     17.43 o 
   0  -2   3      475.77      551.17     17.61 o 
   1  -2   3     3015.72     2917.94     40.70 o 
   2  -2   3     7048.42     6880.44     22.91 o 
   3  -2   3     1834.39     1821.53     16.90 o 
   4  -2   3        0.23       -0.19      9.01 o 
   5  -2   3      126.40      117.48      7.30 o 
   6  -2   3      593.47      555.84     13.87 o 
   7  -2   3     1069.67     1105.50     22.82 o 
   8  -2   3      473.35      467.32      8.13 o 
   9  -2   3       48.23       56.25      7.75 o 
  10  -2   3       62.11       69.38      8.36 o 
 -11  -1   3      399.44      373.01     12.56 o 
 -10  -1   3      366.21      359.87      9.07 o 
  -9  -1   3       69.06       62.83      9.07 o 
  -8  -1   3      134.30      147.87      8.24 o 
  -7  -1   3      890.46      834.57      9.32 o 
  -6  -1   3      733.71      748.49      9.22 o 
  -5  -1   3     1559.28     1554.21     13.13 o 
  -4  -1   3       75.34       93.15     10.62 o 
  -3  -1   3     2956.69     3114.03     18.37 o 
  -2  -1   3     1258.41     1462.20     18.51 o 
  -1  -1   3     1545.12     1724.66     20.38 o 
   0  -1   3     2181.70     2437.76     24.73 o 
   1  -1   3     1220.92     1262.56     23.74 o 
   2  -1   3     2048.31     2208.89     22.83 o 
   3  -1   3     2851.71     2853.09     52.20 o 
   4  -1   3     2591.53     2508.04     45.79 o 
   5  -1   3      506.88      454.34     10.75 o 
   6  -1   3      110.40      117.36      8.13 o 
   7  -1   3        0.46       -0.28      7.45 o 
   8  -1   3      443.08      464.39      9.19 o 
   9  -1   3      313.64      338.35      9.35 o 
  10  -1   3       69.93       76.97      9.33 o 
 -11   0   3       57.47       55.74     11.76 o 
 -10   0   3      528.67      540.99      9.75 o 
  -9   0   3      648.74      676.42     15.13 o 
  -8   0   3      298.72      298.94      8.49 o 
  -7   0   3        6.60        5.70      7.97 o 
  -6   0   3       75.91       97.89      7.80 o 
  -5   0   3     1585.62     1556.83     12.98 o 
  -4   0   3     7600.63     7926.97     33.77 o 
  -3   0   3     3217.71     3092.06     17.52 o 
  -2   0   3      345.39      320.38     13.67 o 
  -1   0   3        0.65        1.88     14.89 o 
   0   0   3     2065.10     2040.56     24.38 o 
   1   0   3     5831.77     5829.97     75.43 o 
   2   0   3     2408.72     2232.30     24.38 o 
   3   0   3       65.63       41.45     14.22 o 
   4   0   3      111.63      115.37     12.15 o 
   5   0   3      115.12      124.43      8.33 o 
   6   0   3      751.49      724.66     13.38 o 
   7   0   3      219.58      228.44      8.95 o 
   8   0   3        6.85       10.58      8.87 o 
   9   0   3       10.65       12.77      9.31 o 
  10   0   3       90.94      105.35     15.50 o 
 -11   1   3      188.75      191.19     11.32 o 
 -10   1   3       97.69      113.48     10.64 o 
  -9   1   3        2.61       -2.52      9.68 o 
  -8   1   3        1.74       15.42      7.93 o 
  -7   1   3      148.26      143.14      7.54 o 
  -6   1   3      595.39      636.13      8.63 o 
  -5   1   3     1349.81     1329.19     12.31 o 
  -4   1   3      455.56      427.20     10.65 o 
  -3   1   3     4137.37     4385.03     20.61 o 
  -2   1   3      736.69      705.13     13.62 o 
  -1   1   3     2257.70     2217.42     43.90 o 
   0   1   3      191.92      162.49     24.35 o 
   1   1   3     2432.03     2815.40     58.31 o 
   2   1   3       82.84       74.55     16.01 o 
   3   1   3     3075.63     3020.86     24.26 o 
   4   1   3      773.68      732.63     16.96 o 
   5   1   3     1196.10     1250.90     16.73 o 
   6   1   3      991.31     1007.48     33.26 o 
   7   1   3       29.32       33.81     12.02 o 
   8   1   3      143.54      148.44     11.78 o 
   9   1   3      160.31      172.59     13.63 o 
 -11   2   3      187.45      192.32     10.76 o 
 -10   2   3      698.82      696.71     10.87 o 
  -9   2   3      426.13      420.30     13.75 o 
  -8   2   3        5.99       32.57      9.76 o 
  -7   2   3       37.10       48.64      9.82 o 
  -6   2   3       18.65       30.14      8.74 o 
  -5   2   3      238.67      220.76     13.55 o 
  -4   2   3      991.62      898.02     16.14 o 
  -3   2   3     3168.15     3172.77     24.45 o 
  -2   2   3      684.75      725.67     20.13 o 
  -1   2   3      223.23      232.97     18.89 o 
   0   2   3     2881.15     2924.20     33.18 o 
   1   2   3     1170.11     1101.58     46.95 o 
   2   2   3       13.39       50.94     16.89 o 
   3   2   3       25.78       32.66     14.48 o 
   4   2   3      195.91      201.81     15.11 o 
   5   2   3      544.88      546.25     15.87 o 
   6   2   3      505.24      509.35     17.35 o 
   7   2   3       55.48       73.22     14.92 o 
   8   2   3      127.02      145.44     17.04 o 
   9   2   3       34.67       19.22     16.34 o 
 -11   3   3      103.60      113.11     11.09 o 
 -10   3   3        5.88       21.09      9.33 o 
  -9   3   3      172.44      200.03      9.76 o 
  -8   3   3      100.74       97.19      8.96 o 
  -7   3   3     1289.74     1292.84     14.75 o 
  -6   3   3     1281.16     1324.63     11.46 o 
  -5   3   3      402.42      393.11     13.39 o 
  -4   3   3        1.14        7.19     13.92 o 
  -3   3   3      981.92      998.23     16.42 o 
  -2   3   3     2720.42     2763.61     22.96 o 
  -1   3   3     3280.77     3329.99     27.51 o 
   0   3   3      839.30      876.95     55.56 o 
   1   3   3      324.88      361.27     23.02 o 
   2   3   3       33.50       36.06     13.58 o 
   3   3   3      328.50      314.37     16.59 o 
   4   3   3      772.64      798.19     18.30 o 
   5   3   3      467.14      513.36     17.21 o 
   6   3   3       20.43       36.85     15.70 o 
   7   3   3      154.87      175.73     15.46 o 
   8   3   3       20.56       32.75     17.19 o 
 -11   4   3      123.83      129.29     10.49 o 
 -10   4   3      355.44      355.51     11.11 o 
  -9   4   3      348.54      363.28     10.24 o 
  -8   4   3      407.81      439.01     10.69 o 
  -7   4   3      108.22      110.51      9.56 o 
  -6   4   3      401.13      414.01     10.75 o 
  -5   4   3      630.76      666.76     15.18 o 
  -4   4   3      511.17      499.60     13.46 o 
  -3   4   3      631.48      648.78     16.11 o 
  -2   4   3        4.25        8.88     16.03 o 
  -1   4   3      122.27      129.69     14.68 o 
   0   4   3     2002.49     1979.45     24.53 o 
   1   4   3      363.12      353.56     15.16 o 
   2   4   3       44.33       31.91     14.37 o 
   3   4   3      408.32      292.13    112.39 o 
   4   4   3      175.92      199.06     17.49 o 
   5   4   3      914.10      948.82     20.43 o 
   6   4   3      431.64      475.19     17.80 o 
   7   4   3      101.68      125.51     17.26 o 
 -11   5   3      176.35      154.83     11.39 o 
 -10   5   3        6.50       12.24      9.38 o 
  -9   5   3      147.61      162.84     10.53 o 
  -8   5   3      389.43      386.13     10.26 o 
  -7   5   3     1154.02     1193.97     11.72 o 
  -6   5   3      225.14      247.24     10.66 o 
  -5   5   3        0.78        6.84      9.45 o 
  -4   5   3      347.38      384.60     14.32 o 
  -3   5   3      844.20      843.99     41.16 o 
  -2   5   3      222.25      193.21     14.53 o 
  -1   5   3      152.55      120.85     15.40 o 
   0   5   3      244.65      256.17     18.02 o 
   1   5   3      197.90      226.95     14.24 o 
   2   5   3       13.82       18.55     13.63 o 
   3   5   3      965.37      933.54     41.34 o 
   4   5   3     1787.48     1965.75     21.59 o 
   5   5   3      226.64      245.11     18.66 o 
   6   5   3       74.03      113.80     18.24 o 
 -10   6   3      271.95      253.69     10.64 o 
  -9   6   3      532.46      538.42     11.52 o 
  -8   6   3      121.94      149.39      9.86 o 
  -7   6   3       21.91       26.63     10.03 o 
  -6   6   3      218.21      213.67     10.19 o 
  -5   6   3      117.72      104.54      7.85 o 
  -4   6   3      263.50      277.53     11.48 o 
  -3   6   3      619.82      617.15     35.47 o 
  -2   6   3        0.00        9.86     13.52 o 
  -1   6   3      859.99      841.64     18.06 o 
   0   6   3     1509.37     1504.49     22.50 o 
   1   6   3       24.98       39.24     14.09 o 
   2   6   3        2.67        4.43     14.55 o 
   3   6   3       42.40       59.29     15.56 o 
   4   6   3      152.86      149.47     16.78 o 
   5   6   3       83.40       83.83     19.71 o 
 -10   7   3      160.83      151.98      8.82 o 
  -9   7   3      163.65      143.29      8.25 o 
  -8   7   3       38.22       36.67      8.44 o 
  -7   7   3      261.44      248.47     11.08 o 
  -6   7   3      620.85      601.10     13.04 o 
  -5   7   3      111.44      102.79      8.22 o 
  -4   7   3      424.22      433.04     11.91 o 
  -3   7   3     1127.00     1086.27     51.90 o 
  -2   7   3     1616.58     1586.77     19.90 o 
  -1   7   3      618.35      620.31     17.87 o 
   0   7   3       19.38       21.91     14.65 o 
   1   7   3       43.14       49.62     15.40 o 
   2   7   3      142.81      166.00     17.06 o 
   3   7   3      168.71      148.54     24.69 o 
   4   7   3      405.97      392.73     31.36 o 
  -9   8   3      167.26      162.18      9.66 o 
  -8   8   3       12.28       22.12      8.35 o 
  -7   8   3        1.11       14.83      7.82 o 
  -6   8   3       94.23       99.13     10.16 o 
  -5   8   3      265.22      285.49     11.65 o 
  -4   8   3      219.91      236.87     11.49 o 
  -3   8   3      224.08      203.84     12.19 o 
  -2   8   3       32.58       32.11     12.62 o 
  -1   8   3      273.84      273.63     16.84 o 
   0   8   3      273.82      262.08     18.99 o 
   1   8   3      190.83      172.19     20.74 o 
   2   8   3       83.85       77.22     20.69 o 
   3   8   3        1.99        5.14     23.48 o 
   4   8   3       44.44       54.13     28.83 o 
  -8   9   3      157.68      157.13      8.69 o 
  -7   9   3      250.70      227.17      9.22 o 
  -6   9   3      155.29      162.94      8.99 o 
  -5   9   3        0.84        2.81      8.41 o 
  -4   9   3       84.35       83.16      9.52 o 
  -3   9   3      123.54      117.71     13.35 o 
  -2   9   3      197.26      186.51     17.10 o 
  -1   9   3       11.12        7.15     16.93 o 
   0   9   3        3.65       23.43     18.78 o 
   1   9   3        6.95       18.07     19.66 o 
   2   9   3       97.20      106.39     22.98 o 
  -7  10   3       68.05       60.33     12.19 o 
  -6  10   3      366.02      343.85     10.55 o 
  -5  10   3      178.53      177.51      9.97 o 
  -4  10   3       68.51       72.77     10.24 o 
  -3  10   3       21.99       25.73     16.87 o 
  -2  10   3       38.35       40.94     15.94 o 
  -1  10   3      159.02      132.33     18.56 o 
   0  10   3      339.90      330.83     19.66 o 
  -2 -12   4      119.02      109.04     12.17 o 
  -1 -12   4      108.32      122.28     11.18 o 
   0 -12   4      215.19      263.98     11.41 o 
   1 -12   4      174.53      198.66     18.93 o 
   2 -12   4       44.98       55.27     11.76 o 
   3 -12   4       36.02       26.64     15.80 o 
   4 -12   4       28.19       36.10     14.26 o 
   5 -12   4      138.08      107.62     14.27 o 
   6 -12   4      143.84      140.76     15.98 o 
  -4 -11   4      103.39       81.47     12.34 o 
  -3 -11   4      102.07      100.10     11.90 o 
  -2 -11   4      134.92      126.16     11.74 o 
  -1 -11   4      331.36      332.38     28.69 o 
   0 -11   4       47.06       56.13     13.94 o 
   1 -11   4      220.68      234.94     10.71 o 
   2 -11   4      514.53      516.92     10.75 o 
   3 -11   4      144.55      151.08      9.88 o 
   4 -11   4        8.95       15.05     15.07 o 
   5 -11   4       25.45       15.49     15.20 o 
   6 -11   4       56.77       62.68     13.32 o 
   7 -11   4      110.07      112.68     14.25 o 
  -5 -10   4      156.86      152.69     12.27 o 
  -4 -10   4       31.38       52.45     12.02 o 
  -3 -10   4        4.25       -1.41     11.08 o 
  -2 -10   4       37.36       43.76     11.06 o 
  -1 -10   4      171.88      180.35     10.80 o 
   0 -10   4      534.20      569.76     19.07 o 
   1 -10   4      180.26      176.90     16.68 o 
   2 -10   4       60.49       67.52      8.63 o 
   3 -10   4       22.83       24.59      8.55 o 
   4 -10   4      147.41      153.85     11.16 o 
   5 -10   4      216.82      229.61     11.24 o 
   6 -10   4      273.73      275.63     11.89 o 
   7 -10   4       81.76       80.19     11.09 o 
   8 -10   4        3.52       13.13     16.88 o 
  -6  -9   4       46.44       51.53     10.68 o 
  -5  -9   4       64.37       74.29     10.63 o 
  -4  -9   4       31.43       44.23     10.55 o 
  -3  -9   4       15.25        8.25     11.05 o 
  -2  -9   4      302.80      309.94     10.54 o 
  -1  -9   4      550.35      566.68     11.77 o 
   0  -9   4       37.89       56.52      9.33 o 
   1  -9   4      989.40     1009.35     10.99 o 
   2  -9   4      905.12      910.65     11.94 o 
   3  -9   4       49.22       69.24     11.32 o 
   4  -9   4       20.16        9.94     10.12 o 
   5  -9   4      116.72      121.54     10.15 o 
   6  -9   4      188.14      199.65     11.03 o 
   7  -9   4      108.01      124.27     11.60 o 
   8  -9   4       84.58      107.64     11.38 o 
   9  -9   4       88.74      102.80      9.43 o 
  -7  -8   4       76.08       77.93     10.57 o 
  -6  -8   4      371.14      389.87     14.15 o 
  -5  -8   4      594.25      614.80     24.41 o 
  -4  -8   4      106.49      127.35     10.00 o 
  -3  -8   4       18.00        7.73     10.30 o 
  -2  -8   4      505.69      463.75     20.82 o 
  -1  -8   4      739.84      714.24     17.78 o 
   0  -8   4      675.80      698.53     11.73 o 
   1  -8   4      283.85      287.42      9.69 o 
   2  -8   4       63.72       66.86      8.55 o 
   3  -8   4       40.28       44.27      8.15 o 
   4  -8   4      376.59      405.49     19.24 o 
   5  -8   4      810.55      817.64     25.57 o 
   6  -8   4      906.03      903.31     47.06 o 
   7  -8   4       52.26       64.34     10.65 o 
   8  -8   4       80.65       79.70     11.06 o 
   9  -8   4      198.88      192.37     15.62 o 
  -8  -7   4      193.75      184.18     10.59 o 
  -7  -7   4      277.68      257.51     10.75 o 
  -6  -7   4        0.73        8.82      9.80 o 
  -5  -7   4      249.23      245.70     12.34 o 
  -4  -7   4      261.05      264.75      9.14 o 
  -3  -7   4      200.60      212.68     10.81 o 
  -2  -7   4      257.20      235.85     15.21 o 
  -1  -7   4       58.99       67.28     16.59 o 
   0  -7   4        5.31        6.66      9.79 o 
   1  -7   4       86.39       76.34      8.76 o 
   2  -7   4     1439.79     1487.26     11.09 o 
   3  -7   4      972.47      949.10     10.03 o 
   4  -7   4      364.48      367.31     12.24 o 
   5  -7   4       95.94      104.20      9.66 o 
   6  -7   4      252.44      261.54     16.22 o 
   7  -7   4      102.43      112.28     24.02 o 
   8  -7   4      452.48      464.49     17.11 o 
   9  -7   4      154.24      153.81      9.49 o 
  10  -7   4       20.94       32.51      9.50 o 
  -9  -6   4       27.71       26.76     10.02 o 
  -8  -6   4      228.58      228.21     10.11 o 
  -7  -6   4      436.36      439.20     19.37 o 
  -6  -6   4      713.30      730.98     19.82 o 
  -5  -6   4      366.16      340.37     14.98 o 
  -4  -6   4        7.48        5.20     10.04 o 
  -3  -6   4      239.85      250.63     11.02 o 
  -2  -6   4     1214.00     1282.84     33.72 o 
  -1  -6   4      696.16      658.77     28.24 o 
   0  -6   4      436.91      373.67     11.78 o 
   1  -6   4      464.27      437.26      9.09 o 
   2  -6   4       83.15       94.34      8.82 o 
   3  -6   4      125.00      116.67      8.29 o 
   4  -6   4      603.30      587.88     38.32 o 
   5  -6   4      518.50      547.62     34.67 o 
   6  -6   4       93.85       98.74      9.62 o 
   7  -6   4       31.60       43.96     17.60 o 
   8  -6   4      121.00      114.91      7.47 o 
   9  -6   4      315.01      300.72     11.74 o 
  10  -6   4      181.05      172.17      8.25 o 
 -10  -5   4      117.99      105.93     16.46 o 
  -9  -5   4      102.20       97.02      9.24 o 
  -8  -5   4      385.60      361.98      9.62 o 
  -7  -5   4      240.01      235.78      9.40 o 
  -6  -5   4       50.80       65.64      8.34 o 
  -5  -5   4        1.78        6.73     10.67 o 
  -4  -5   4     1115.22     1077.88     19.82 o 
  -3  -5   4     2133.66     2190.18     72.99 o 
  -2  -5   4     1236.51     1303.37     40.69 o 
  -1  -5   4       33.18       44.41     10.86 o 
   0  -5   4       14.46       15.41     11.52 o 
   1  -5   4     2766.61     2764.28     37.48 o 
   2  -5   4     4629.24     4839.53     16.02 o 
   3  -5   4      115.41      109.68      8.35 o 
   4  -5   4      465.17      499.79     10.84 o 
   5  -5   4      349.34      342.89     16.18 o 
   6  -5   4       92.17       92.22     11.36 o 
   7  -5   4       36.04       34.24      7.35 o 
   8  -5   4      783.57      769.10     14.12 o 
   9  -5   4      100.36      109.77      8.34 o 
  10  -5   4       14.00       25.23      8.03 o 
 -10  -4   4       63.12       64.85      9.31 o 
  -9  -4   4       68.24       65.95      9.15 o 
  -8  -4   4      625.86      617.16      9.72 o 
  -7  -4   4      161.71      174.83     10.77 o 
  -6  -4   4      137.09      131.30      8.32 o 
  -5  -4   4      970.20      971.82     12.51 o 
  -4  -4   4      623.20      616.53     11.55 o 
  -3  -4   4      375.54      427.04     18.36 o 
  -2  -4   4      771.62      762.52     20.42 o 
  -1  -4   4      325.77      292.23     12.13 o 
   0  -4   4      190.49      177.57     11.60 o 
   1  -4   4      207.29      168.11     11.20 o 
   2  -4   4       36.07       40.36      8.81 o 
   3  -4   4     2079.39     1941.11     13.48 o 
   4  -4   4     1128.79     1100.64     13.60 o 
   5  -4   4      177.03      165.95     10.22 o 
   6  -4   4      396.02      379.24     15.04 o 
   7  -4   4        1.78       12.06      7.62 o 
   8  -4   4      447.88      454.49     11.64 o 
   9  -4   4     1093.49     1064.87     12.88 o 
  10  -4   4      291.81      289.75     10.34 o 
 -10  -3   4      143.95      142.35      9.24 o 
  -9  -3   4      247.38      252.98      9.35 o 
  -8  -3   4      681.51      667.98      9.61 o 
  -7  -3   4       12.80       21.36      8.39 o 
  -6  -3   4       42.17       36.27     10.22 o 
  -5  -3   4      123.57      113.63     10.50 o 
  -4  -3   4     2851.41     2796.96     33.45 o 
  -3  -3   4      721.26      722.16     13.51 o 
  -2  -3   4        7.57       11.54     11.74 o 
  -1  -3   4      116.76      128.80     12.68 o 
   0  -3   4      261.85      210.65     12.71 o 
   1  -3   4     2350.95     2275.45     33.01 o 
   2  -3   4     7138.61     7035.10     62.57 o 
   3  -3   4     1152.35     1095.59     11.43 o 
   4  -3   4      326.28      349.03     11.09 o 
   5  -3   4      206.45      204.35     10.70 o 
   6  -3   4        3.56       11.22      8.90 o 
   7  -3   4      291.34      291.89     10.05 o 
   8  -3   4      315.14      329.49      8.25 o 
   9  -3   4       41.49       48.01     10.67 o 
  10  -3   4        4.10        6.84     10.20 o 
 -11  -2   4      222.89      202.86      9.65 o 
 -10  -2   4      109.77      103.69      8.56 o 
  -9  -2   4        2.16       12.88      8.50 o 
  -8  -2   4       52.44       69.79      8.11 o 
  -7  -2   4      234.63      246.66      8.33 o 
  -6  -2   4     1445.77     1436.20     12.36 o 
  -5  -2   4      766.67      791.20     17.01 o 
  -4  -2   4      105.54      114.32     10.63 o 
  -3  -2   4     1728.66     1803.29     30.96 o 
  -2  -2   4      133.46      107.86     12.30 o 
  -1  -2   4       36.66       30.49     12.91 o 
   0  -2   4       22.62       13.57     13.52 o 
   1  -2   4      311.77      312.07     15.98 o 
   2  -2   4       20.57       33.77     11.08 o 
   3  -2   4     2865.02     2818.61     18.34 o 
   4  -2   4      660.85      627.05     12.45 o 
   5  -2   4      667.11      662.76     12.69 o 
   6  -2   4      278.04      282.09      9.78 o 
   7  -2   4      244.17      249.46     10.45 o 
   8  -2   4      407.01      430.19     15.52 o 
   9  -2   4      391.37      412.72     11.12 o 
  10  -2   4        7.98       19.88     10.94 o 
 -11  -1   4        6.55       24.57      9.00 o 
 -10  -1   4      149.92      143.53      8.90 o 
  -9  -1   4      433.21      444.13      8.93 o 
  -8  -1   4      505.14      513.06     11.00 o 
  -7  -1   4        2.60       -2.78      8.01 o 
  -6  -1   4      284.22      306.41      9.97 o 
  -5  -1   4     3124.31     3211.40     15.80 o 
  -4  -1   4     8147.01     8533.48     40.48 o 
  -3  -1   4     1088.87     1120.28     14.37 o 
  -2  -1   4       32.33       54.38     12.61 o 
  -1  -1   4       27.00       38.70     13.15 o 
   0  -1   4       84.48      135.76     17.28 o 
   1  -1   4     3271.15     3260.49     27.57 o 
   2  -1   4     5972.86     6107.84     98.31 o 
   3  -1   4      430.22      440.59     14.54 o 
   4  -1   4      181.16      178.74     10.81 o 
   5  -1   4       96.11      100.93     10.87 o 
   6  -1   4      106.99      117.68     11.00 o 
   7  -1   4      480.93      489.19     11.60 o 
   8  -1   4      173.65      180.52     10.98 o 
   9  -1   4        0.68       14.68     12.22 o 
 -11   0   4       97.93       89.53     11.19 o 
 -10   0   4       22.04       26.96      8.06 o 
  -9   0   4       97.46       99.43      8.51 o 
  -8   0   4       36.61       45.29      7.44 o 
  -7   0   4      424.75      426.72     11.59 o 
  -6   0   4      487.38      465.16      9.77 o 
  -5   0   4       41.69       63.69      9.18 o 
  -4   0   4      224.07      268.68     10.81 o 
  -3   0   4      236.37      210.30     11.92 o 
  -2   0   4     1154.29     1055.31     13.84 o 
  -1   0   4      560.96      549.30     15.14 o 
   0   0   4      480.53      498.17     17.96 o 
   1   0   4        0.12        2.11     18.52 o 
   2   0   4      395.73      385.02     17.14 o 
   3   0   4     1015.29      951.93     16.51 o 
   4   0   4      528.54      562.09     16.02 o 
   5   0   4      360.68      330.69     15.12 o 
   6   0   4       27.22       36.07     14.15 o 
   7   0   4       18.13       22.60     13.19 o 
   8   0   4      169.35      165.76     15.86 o 
   9   0   4      455.11      481.15     17.36 o 
 -11   1   4      303.25      271.09     19.86 o 
 -10   1   4      789.99      817.18     26.06 o 
  -9   1   4      383.54      396.69      8.55 o 
  -8   1   4      200.88      204.40      8.07 o 
  -7   1   4       24.25       40.75      7.41 o 
  -6   1   4       96.91       98.78      9.34 o 
  -5   1   4     1543.12     1566.88     12.45 o 
  -4   1   4     3585.84     3573.53     39.07 o 
  -3   1   4     1657.61     1704.42     14.31 o 
  -2   1   4       65.07       69.57     12.08 o 
  -1   1   4      325.91      319.45     13.32 o 
   0   1   4     3618.08     3836.41     37.69 o 
   1   1   4     2832.03     2891.37     49.21 o 
   2   1   4       10.13       21.76     15.21 o 
   3   1   4      126.09      139.47     15.19 o 
   4   1   4      450.44      431.40     15.68 o 
   5   1   4      387.22      377.74     15.85 o 
   6   1   4       99.03      100.20     14.54 o 
   7   1   4      157.74      198.13     15.62 o 
   8   1   4       35.18       29.53     15.43 o 
   9   1   4       45.38       69.92     16.33 o 
 -11   2   4       74.16       86.93     14.06 o 
 -10   2   4        1.99        5.24      9.44 o 
  -9   2   4       22.37       25.06      9.37 o 
  -8   2   4        7.62       16.42      9.85 o 
  -7   2   4      678.77      621.14     21.18 o 
  -6   2   4     1114.75     1160.17     19.74 o 
  -5   2   4      293.28      291.35      9.24 o 
  -4   2   4      251.28      276.98      9.43 o 
  -3   2   4     1740.28     1798.94     19.75 o 
  -2   2   4      855.42      849.44     18.73 o 
  -1   2   4      792.95      818.34     20.72 o 
   0   2   4     1068.07     1191.20     26.25 o 
   1   2   4       18.83       19.30     18.47 o 
   2   2   4      299.63      266.68     15.30 o 
   3   2   4     1089.17     1044.85     19.52 o 
   4   2   4     1138.27     1171.03     17.86 o 
   5   2   4      377.53      365.23     16.61 o 
   6   2   4       18.32       16.70     14.71 o 
   7   2   4       81.25      104.91     16.76 o 
   8   2   4      277.33      300.82     18.02 o 
 -11   3   4      101.24       94.22     10.44 o 
 -10   3   4      589.85      564.33     11.04 o 
  -9   3   4      342.83      332.72      9.97 o 
  -8   3   4        0.75        6.07     15.99 o 
  -7   3   4      246.36      248.10      9.67 o 
  -6   3   4      745.27      770.25     14.34 o 
  -5   3   4     2090.54     2084.50     17.79 o 
  -4   3   4      347.04      354.69     13.44 o 
  -3   3   4      198.20      227.71     14.94 o 
  -2   3   4      216.56      248.26     15.21 o 
  -1   3   4       29.58       29.77     16.34 o 
   0   3   4      344.32      328.08     27.78 o 
   1   3   4      926.20      949.03     58.05 o 
   2   3   4      857.58      831.66     18.96 o 
   3   3   4      321.65      311.32     16.69 o 
   4   3   4      531.39      515.22     17.44 o 
   5   3   4      791.35      857.52     18.78 o 
   6   3   4      181.82      233.17     16.81 o 
   7   3   4       45.31       67.48     16.92 o 
   8   3   4        1.85       -4.55     16.13 o 
 -11   4   4       38.95       30.20     10.37 o 
 -10   4   4       14.42       22.48     10.65 o 
  -9   4   4       17.12       21.12      9.86 o 
  -8   4   4      189.45      196.83      9.92 o 
  -7   4   4      782.08      748.50     21.28 o 
  -6   4   4      417.09      447.36     14.68 o 
  -5   4   4       18.50       34.22     13.28 o 
  -4   4   4      454.88      460.44     13.25 o 
  -3   4   4     1226.26     1209.73     17.28 o 
  -2   4   4      600.61      589.59     15.58 o 
  -1   4   4     1023.74     1027.85     63.70 o 
   0   4   4      374.57      398.79     27.21 o 
   1   4   4       35.76       35.87     15.03 o 
   2   4   4      463.93      452.67     22.29 o 
   3   4   4      682.71      672.79     19.66 o 
   4   4   4      447.01      424.04     17.79 o 
   5   4   4      120.68      120.85     16.68 o 
   6   4   4       12.28        1.21     16.48 o 
   7   4   4       53.86       64.35     15.92 o 
 -11   5   4      392.61      355.05     11.68 o 
 -10   5   4      578.80      561.82     13.23 o 
  -9   5   4      125.98      118.75      9.90 o 
  -8   5   4        5.08        7.66      9.65 o 
  -7   5   4       72.69       77.40      9.58 o 
  -6   5   4      382.54      384.99     12.83 o 
  -5   5   4     2772.94     2834.60     19.21 o 
  -4   5   4      285.08      294.05     14.35 o 
  -3   5   4       85.02       64.36     13.85 o 
  -2   5   4        0.30        9.48      9.87 o 
  -1   5   4      226.96      217.67     12.48 o 
   0   5   4      292.80      319.05     21.13 o 
   1   5   4      284.32      303.71     17.23 o 
   2   5   4        3.01        6.44     12.86 o 
   3   5   4       55.72       56.61     17.44 o 
   4   5   4      114.40      123.49     18.99 o 
   5   5   4      201.42      213.94     20.21 o 
   6   5   4      163.90      179.16     18.02 o 
 -10   6   4      145.49      152.69     14.20 o 
  -9   6   4      305.11      325.14     14.63 o 
  -8   6   4       49.05       54.10      9.68 o 
  -7   6   4      180.48      183.95      9.86 o 
  -6   6   4      603.47      623.59     18.74 o 
  -5   6   4       49.87       54.18     13.72 o 
  -4   6   4      481.30      505.10     37.85 o 
  -3   6   4     1204.32     1208.55     73.79 o 
  -2   6   4      844.30      850.30     77.50 o 
  -1   6   4      611.77      615.44     51.77 o 
   0   6   4      202.80      206.00     16.87 o 
   1   6   4       65.50       70.79     11.27 o 
   2   6   4      503.74      544.23     34.09 o 
   3   6   4      163.62      179.24     15.46 o 
   4   6   4      163.94      171.26     20.89 o 
   5   6   4       90.40       97.52     19.06 o 
 -10   7   4      250.62      219.81     11.07 o 
  -9   7   4       20.74       12.80     10.29 o 
  -8   7   4       32.39       29.47     16.46 o 
  -7   7   4       29.37       39.53      8.10 o 
  -6   7   4      153.47      158.39      8.76 o 
  -5   7   4      212.24      221.13      8.68 o 
  -4   7   4        8.36       17.83      9.81 o 
  -3   7   4        6.95        9.04     10.47 o 
  -2   7   4      182.10      196.69     11.27 o 
  -1   7   4      388.87      429.98     41.76 o 
   0   7   4      207.33      210.87     11.73 o 
   1   7   4      117.18      127.38     11.95 o 
   2   7   4       11.27       14.76     13.16 o 
   3   7   4       26.53       29.17     15.90 o 
   4   7   4      107.61      120.61     23.94 o 
  -9   8   4       71.50       61.90      9.09 o 
  -8   8   4      159.12      153.67      8.95 o 
  -7   8   4      628.30      605.80     28.05 o 
  -6   8   4      340.62      337.42     10.29 o 
  -5   8   4       12.87       19.27      8.80 o 
  -4   8   4      602.93      607.25     28.76 o 
  -3   8   4      348.81      361.95     13.64 o 
  -2   8   4      174.67      199.68     11.68 o 
  -1   8   4      332.38      344.36     29.28 o 
   0   8   4        6.01       15.61     12.84 o 
   1   8   4      196.94      202.72     28.48 o 
   2   8   4      273.82      283.83     31.46 o 
   3   8   4      125.15      138.75     21.60 o 
  -7   9   4      311.47      282.93      8.96 o 
  -6   9   4      256.63      254.43     16.93 o 
  -5   9   4       77.12       86.04      9.44 o 
  -4   9   4        2.60        0.14     13.44 o 
  -3   9   4        0.02        6.46      9.74 o 
  -2   9   4       14.47       24.26     11.67 o 
  -1   9   4       38.32       49.55     12.55 o 
   0   9   4      162.71      169.42     19.09 o 
   1   9   4      319.87      328.24     47.86 o 
  -5  10   4        8.87       20.31      9.95 o 
  -4  10   4      271.10      254.46     10.91 o 
  -3  10   4      214.09      215.47     17.77 o 
  -2  10   4      148.40      150.81     12.73 o 
  -2 -12   5       49.82       52.00     15.45 o 
  -1 -12   5      102.05      103.43     11.89 o 
   0 -12   5        8.24       27.31     11.27 o 
   1 -12   5      315.75      325.55     16.98 o 
   2 -12   5      272.68      273.32     11.70 o 
   3 -12   5       75.14       78.02     10.74 o 
   4 -12   5       35.34       15.29     14.31 o 
   5 -12   5        9.11       11.53     13.83 o 
  -4 -11   5       10.45        9.09     11.79 o 
  -3 -11   5       13.74       29.58     11.63 o 
  -2 -11   5       22.30       49.25     11.44 o 
  -1 -11   5      240.92      261.58     11.20 o 
   0 -11   5      411.09      430.77     10.71 o 
   1 -11   5       57.20       61.61      9.66 o 
   2 -11   5       78.09       70.67      9.00 o 
   3 -11   5      110.02      112.35      9.20 o 
   4 -11   5       94.66       99.26     11.53 o 
   5 -11   5      150.35      147.33     10.99 o 
   6 -11   5      194.47      191.79     12.34 o 
   7 -11   5       34.43       43.65     11.40 o 
  -6 -10   5        0.16       15.33     17.19 o 
  -5 -10   5       68.01       65.24     11.03 o 
  -4 -10   5      184.42      200.42     11.79 o 
  -3 -10   5      305.23      322.75     30.89 o 
  -2 -10   5      454.39      464.11     11.42 o 
  -1 -10   5      294.36      301.80     10.78 o 
   0 -10   5       58.77       63.41      9.50 o 
   1 -10   5      791.46      795.63     10.38 o 
   2 -10   5      512.66      531.45     18.67 o 
   3 -10   5        6.95       15.05      9.12 o 
   4 -10   5        4.51        9.05     10.38 o 
   5 -10   5        0.68        5.62     10.46 o 
   6 -10   5      194.43      209.75     11.43 o 
   7 -10   5      111.65      120.30     10.86 o 
   8 -10   5       76.41       62.99     11.81 o 
  -7  -9   5      104.94      100.53     10.71 o 
  -6  -9   5      201.94      195.49     10.84 o 
  -5  -9   5       40.67       43.87      9.49 o 
  -4  -9   5       18.30       36.90     13.02 o 
  -3  -9   5        2.46       -2.22     11.26 o 
  -2  -9   5      496.92      537.74     28.86 o 
  -1  -9   5      813.37      865.60     11.34 o 
   0  -9   5      260.34      262.70      9.72 o 
   1  -9   5      410.09      430.25      9.81 o 
   2  -9   5      235.72      234.78      9.19 o 
   3  -9   5       14.95        9.46      8.36 o 
   4  -9   5      334.21      331.96      9.26 o 
   5  -9   5      901.39      966.54     32.97 o 
   6  -9   5      510.10      552.48     11.41 o 
   7  -9   5       47.22       64.56     11.16 o 
   8  -9   5       50.05       54.29     16.13 o 
  -7  -8   5      249.06      227.62     10.30 o 
  -6  -8   5       10.31       19.50      9.78 o 
  -5  -8   5      187.95      183.22      9.62 o 
  -4  -8   5      207.44      206.69     24.63 o 
  -3  -8   5       21.42       32.15      9.45 o 
  -2  -8   5       16.70       31.01     10.38 o 
  -1  -8   5       43.45       54.20      9.77 o 
   0  -8   5      173.25      168.69      9.17 o 
   1  -8   5      380.41      352.38      9.46 o 
   2  -8   5       91.81      101.26      8.48 o 
   3  -8   5        3.39        7.98      8.03 o 
   4  -8   5        4.16        8.46      9.48 o 
   5  -8   5      368.09      377.91     19.21 o 
   6  -8   5      580.23      599.18     25.74 o 
   7  -8   5      162.19      170.48     11.14 o 
   8  -8   5      161.87      165.48     11.57 o 
   9  -8   5        3.91       13.78      9.90 o 
  -8  -7   5       59.72       63.65      9.93 o 
  -7  -7   5      386.69      366.39     11.54 o 
  -6  -7   5      535.41      557.69     21.04 o 
  -5  -7   5      752.64      773.93     33.47 o 
  -4  -7   5      313.03      306.14     18.96 o 
  -3  -7   5       50.14       44.04     10.00 o 
  -2  -7   5     1085.60     1109.57     53.41 o 
  -1  -7   5      811.82      860.03     11.72 o 
   0  -7   5      743.73      814.61     11.20 o 
   1  -7   5      708.17      767.32      9.71 o 
   2  -7   5        0.73        9.93      8.42 o 
   3  -7   5      418.96      424.95      9.27 o 
   4  -7   5      446.02      448.46     15.08 o 
   5  -7   5      102.28      109.93     13.45 o 
   6  -7   5      203.41      195.44     10.98 o 
   7  -7   5        3.80       15.18     10.23 o 
   8  -7   5      242.82      239.26     11.07 o 
   9  -7   5      364.91      353.53     16.12 o 
  -9  -6   5      178.54      156.15     10.18 o 
  -8  -6   5      275.94      263.27      9.86 o 
  -7  -6   5       11.64       11.59      8.71 o 
  -6  -6   5       58.22       60.92      8.36 o 
  -5  -6   5       42.96       43.58     10.47 o 
  -4  -6   5      359.11      338.17     19.79 o 
  -3  -6   5       82.16       83.96     10.78 o 
  -2  -6   5      186.64      156.33     10.46 o 
  -1  -6   5        1.31        5.09     10.14 o 
   0  -6   5     1561.03     1556.79     39.37 o 
   1  -6   5     1172.78     1172.52     12.01 o 
   2  -6   5     1474.58     1404.85     10.84 o 
   3  -6   5      483.08      465.83      9.12 o 
   4  -6   5      134.48      141.73      8.52 o 
   5  -6   5       69.08       71.89     10.28 o 
   6  -6   5        5.21        6.68     12.48 o 
   7  -6   5      252.90      262.61     10.99 o 
   8  -6   5      691.50      680.23     19.27 o 
   9  -6   5       53.92       54.07      9.85 o 
 -10  -5   5        3.22        5.14      9.75 o 
  -9  -5   5       13.01       17.02      9.04 o 
  -8  -5   5      245.40      241.69      9.25 o 
  -7  -5   5      299.34      307.14     10.42 o 
  -6  -5   5       23.99       24.78      9.99 o 
  -5  -5   5      115.15      125.31     13.13 o 
  -4  -5   5      150.69      172.16     10.52 o 
  -3  -5   5      115.76      115.93     10.41 o 
  -2  -5   5     1408.27     1513.23     51.11 o 
  -1  -5   5     1306.31     1265.60     45.42 o 
   0  -5   5      587.34      553.87     25.74 o 
   1  -5   5       22.10       25.02     10.88 o 
   2  -5   5      515.45      503.67      9.67 o 
   3  -5   5     1403.53     1418.61     11.42 o 
   4  -5   5      617.83      614.40     12.57 o 
   5  -5   5      252.65      272.95     10.45 o 
   6  -5   5      224.75      236.85     11.16 o 
   7  -5   5       62.02       56.79     10.98 o 
   8  -5   5      202.37      198.68      9.50 o 
   9  -5   5      373.08      354.80     10.69 o 
 -10  -4   5       97.77      103.52      9.43 o 
  -9  -4   5      304.07      286.12      9.45 o 
  -8  -4   5      527.72      512.47     13.05 o 
  -7  -4   5      266.48      255.94     11.77 o 
  -6  -4   5      248.07      252.09     10.93 o 
  -5  -4   5     1033.15     1064.33     12.11 o 
  -4  -4   5     1139.20     1102.55     12.87 o 
  -3  -4   5      392.67      360.86     10.82 o 
  -2  -4   5      634.06      714.41     21.58 o 
  -1  -4   5        0.45       -5.95     11.07 o 
   0  -4   5      873.83      892.45     12.65 o 
   1  -4   5      713.83      712.09     12.84 o 
   2  -4   5     1961.48     2017.92     12.81 o 
   3  -4   5       33.77       34.67      8.82 o 
   4  -4   5      289.14      299.96     11.63 o 
   5  -4   5        2.95       13.39     10.48 o 
   6  -4   5       28.60       33.27     11.04 o 
   7  -4   5      275.44      279.11     10.07 o 
   8  -4   5      140.32      138.84     10.12 o 
   9  -4   5       38.21       43.54     10.05 o 
 -10  -3   5        0.45       16.98      8.92 o 
  -9  -3   5       35.68       37.01      8.10 o 
  -8  -3   5      481.30      477.77     10.35 o 
  -7  -3   5      800.16      787.02     11.76 o 
  -6  -3   5      678.40      695.53     11.05 o 
  -5  -3   5      199.90      206.98      9.62 o 
  -4  -3   5        0.70        4.28     12.39 o 
  -3  -3   5     1722.22     1720.91     38.40 o 
  -2  -3   5     1844.90     1826.67     16.31 o 
  -1  -3   5      128.98       98.51     11.99 o 
   0  -3   5     1350.20     1407.29     18.55 o 
   1  -3   5      713.39      757.71     14.25 o 
   2  -3   5       52.20       48.08     12.90 o 
   3  -3   5      744.46      720.93     10.46 o 
   4  -3   5     1876.68     1823.66     24.25 o 
   5  -3   5      595.42      574.97     12.01 o 
   6  -3   5        4.26        9.37      9.25 o 
   7  -3   5      342.63      346.03     10.54 o 
   8  -3   5      548.36      572.54     18.07 o 
   9  -3   5      507.37      498.61     11.62 o 
 -11  -2   5        2.69        7.63      8.87 o 
 -10  -2   5      118.00      127.01      8.66 o 
  -9  -2   5      608.50      562.31      9.13 o 
  -8  -2   5     1006.93      985.07     10.43 o 
  -7  -2   5       15.71       28.03      9.81 o 
  -6  -2   5     2468.04     2450.08     22.54 o 
  -5  -2   5      781.17      743.28     11.23 o 
  -4  -2   5       27.14       21.57     10.70 o 
  -3  -2   5       55.22       46.52     10.68 o 
  -2  -2   5        1.15        4.09     11.09 o 
  -1  -2   5      166.68      158.84     12.10 o 
   0  -2   5      483.70      491.99     14.64 o 
   1  -2   5     1444.22     1435.45     18.27 o 
   2  -2   5     2181.80     2134.17     20.88 o 
   3  -2   5      179.68      181.25     12.02 o 
   4  -2   5      170.45      183.82     12.63 o 
   5  -2   5      265.77      238.06     11.02 o 
   6  -2   5      148.77      146.62     10.24 o 
   7  -2   5      461.67      478.92     12.20 o 
   8  -2   5      309.80      322.59     12.42 o 
   9  -2   5       16.13        8.39     12.72 o 
 -11  -1   5       64.17       61.90      8.82 o 
 -10  -1   5        0.21        9.11      7.72 o 
  -9  -1   5       35.30       39.73      7.82 o 
  -8  -1   5      189.02      205.75     10.92 o 
  -7  -1   5      371.27      347.20     14.83 o 
  -6  -1   5      787.93      769.27     15.10 o 
  -5  -1   5      744.44      733.82     10.57 o 
  -4  -1   5      702.89      708.02     11.13 o 
  -3  -1   5      398.08      389.53     12.01 o 
  -2  -1   5     1623.71     1580.44     24.65 o 
  -1  -1   5     1027.43      989.10     19.50 o 
   0  -1   5      189.09      184.33     13.92 o 
   1  -1   5     3990.64     4485.95     98.34 o 
   2  -1   5     1319.59     1252.52     37.87 o 
   3  -1   5      193.43      191.18     13.61 o 
   4  -1   5      400.55      377.82     15.17 o 
   5  -1   5        2.85       14.90     12.62 o 
   6  -1   5       13.99       14.60     12.87 o 
   7  -1   5      146.05      164.02     13.76 o 
   8  -1   5      367.94      394.21     14.94 o 
   9  -1   5      278.38      278.74     15.15 o 
 -11   0   5       34.12       44.79      8.63 o 
 -10   0   5      199.72      184.74      8.42 o 
  -9   0   5      210.45      232.91      7.96 o 
  -8   0   5      162.29      168.79      8.17 o 
  -7   0   5       66.32       78.40      8.95 o 
  -6   0   5     1394.39     1458.78     11.63 o 
  -5   0   5     1751.91     1793.69     13.25 o 
  -4   0   5     2871.81     2974.27     15.44 o 
  -3   0   5     1187.02     1240.18     13.19 o 
  -2   0   5       21.38       20.10     10.48 o 
  -1   0   5      369.97      339.53     13.40 o 
   0   0   5     1314.03     1234.90     17.65 o 
   1   0   5     3775.02     3920.01     29.94 o 
   3   0   5       31.41       40.72     12.50 o 
   4   0   5       13.83       -5.41     14.19 o 
   5   0   5        5.55        8.80     12.84 o 
   6   0   5       95.12      116.19     14.94 o 
   7   0   5      443.25      435.29     15.10 o 
   8   0   5       43.87       47.32     15.63 o 
   9   0   5       15.58       -2.86     16.20 o 
 -11   1   5       42.94       43.45     10.55 o 
 -10   1   5        3.65       30.27     14.44 o 
  -9   1   5       85.75       84.14      7.96 o 
  -8   1   5      192.74      209.45     10.38 o 
  -7   1   5       17.39       38.35      8.62 o 
  -6   1   5       94.74       88.63      9.34 o 
  -5   1   5       21.40       22.65      9.10 o 
  -4   1   5       76.34       80.90      8.91 o 
  -3   1   5      608.17      597.96     11.59 o 
  -2   1   5     1082.58     1037.66     13.14 o 
  -1   1   5      784.82      785.83     14.58 o 
   0   1   5       13.11       10.95     19.40 o 
   1   1   5      608.07      666.46     33.37 o 
   2   1   5      431.22      389.84     16.97 o 
   3   1   5     1565.72     1516.00     19.27 o 
   4   1   5      948.10      869.19     17.37 o 
   5   1   5       28.39       29.72     14.62 o 
   6   1   5        0.11       19.31     12.96 o 
   7   1   5       86.13       96.49     15.46 o 
   8   1   5      149.56      166.27     16.34 o 
 -11   2   5      242.37      251.39     10.42 o 
 -10   2   5      512.76      527.06     27.35 o 
  -9   2   5      508.18      492.89     18.79 o 
  -8   2   5      126.85      132.70     16.54 o 
  -7   2   5      155.79      151.24      9.91 o 
  -6   2   5     1909.52     1894.42     22.29 o 
  -5   2   5     3268.05     3320.28     37.66 o 
  -4   2   5      473.49      495.63     10.56 o 
  -3   2   5       65.57       98.80     11.25 o 
  -2   2   5        9.82       20.01     15.57 o 
  -1   2   5       72.16      102.68     16.80 o 
   0   2   5       36.17       32.42     20.31 o 
   1   2   5     1960.13     1997.25    125.81 o 
   2   2   5      237.53      199.56     15.61 o 
   3   2   5      310.80      262.94     16.40 o 
   4   2   5      134.38      126.88     14.83 o 
   5   2   5      417.60      424.31     16.42 o 
   6   2   5      279.44      283.12     16.28 o 
   7   2   5       23.17       20.10     17.30 o 
   8   2   5        2.93        0.71     16.06 o 
 -11   3   5       88.52       87.30      9.96 o 
 -10   3   5        1.03        4.56     10.18 o 
  -9   3   5      211.19      201.64     14.37 o 
  -8   3   5      232.16      249.52      9.90 o 
  -7   3   5      388.00      402.72     14.69 o 
  -6   3   5     1921.62     1975.81     18.36 o 
  -5   3   5        0.50        7.06     11.91 o 
  -4   3   5      812.76      867.07     16.25 o 
  -3   3   5      441.12      495.53     15.96 o 
  -2   3   5      764.27      756.86     16.62 o 
  -1   3   5      745.58      833.34     19.64 o 
   0   3   5      354.12      363.04     26.49 o 
   1   3   5      117.29      134.00     18.01 o 
   2   3   5      769.77      791.03     18.72 o 
   3   3   5      396.82      403.22     17.41 o 
   4   3   5       72.82       83.86     16.34 o 
   5   3   5       83.10       82.65     16.48 o 
   6   3   5        0.52        5.70     16.55 o 
   7   3   5      159.56      152.86     18.02 o 
 -11   4   5      292.24      238.30     10.83 o 
 -10   4   5      381.90      354.94     33.00 o 
  -9   4   5       17.45       18.01     10.44 o 
  -8   4   5        2.44        6.29      9.69 o 
  -7   4   5       58.37       61.86     12.51 o 
  -6   4   5      573.72      622.46     15.08 o 
  -5   4   5     1280.69     1417.34     17.77 o 
  -4   4   5       31.75       33.05     12.41 o 
  -3   4   5      350.60      388.01     15.02 o 
  -2   4   5      102.50      132.09     15.19 o 
  -1   4   5       19.06       27.40     11.52 o 
   0   4   5      516.88      518.06     30.20 o 
   1   4   5     1769.41     1856.70    177.16 o 
   2   4   5        1.67        0.57     15.74 o 
   3   4   5      168.20      187.42     17.98 o 
   4   4   5       43.99       62.41     16.52 o 
   5   4   5      456.24      497.96     18.50 o 
   6   4   5      258.53      255.69     18.36 o 
 -10   5   5       73.15       57.64     10.46 o 
  -9   5   5       32.47       29.59     12.21 o 
  -8   5   5       11.68        5.64      9.67 o 
  -7   5   5      255.30      260.40     17.01 o 
  -6   5   5      577.34      601.82     15.36 o 
  -5   5   5        2.68       -3.79     14.02 o 
  -4   5   5      205.11      220.32     14.31 o 
  -3   5   5      729.46      785.17     17.68 o 
  -2   5   5     1019.49     1083.00     69.06 o 
  -1   5   5      300.61      313.41     24.50 o 
   0   5   5      128.96      128.04     13.39 o 
   1   5   5      931.11      900.00     61.47 o 
   2   5   5      431.85      384.93     19.07 o 
   3   5   5       20.59       30.73     17.85 o 
   4   5   5        6.07       12.93     17.86 o 
   5   5   5      102.62       87.05     19.14 o 
 -10   6   5       36.29       36.45      9.90 o 
  -9   6   5        1.30        0.90     13.91 o 
  -8   6   5       94.37      104.02     10.77 o 
  -7   6   5       48.13       44.68     10.34 o 
  -6   6   5      691.89      721.40     14.77 o 
  -5   6   5     1459.67     1573.64     17.98 o 
  -4   6   5       70.17       75.91     10.42 o 
  -3   6   5      200.25      191.24     21.84 o 
  -2   6   5       11.38       17.54     10.94 o 
  -1   6   5       49.07       53.58     12.12 o 
   0   6   5      624.78      670.97     68.99 o 
   1   6   5      296.42      318.62     24.55 o 
   2   6   5       17.17       23.92     14.78 o 
   3   6   5       31.31       25.65     19.05 o 
   4   6   5       74.80       78.43     19.97 o 
  -9   7   5      174.89      159.24     13.38 o 
  -8   7   5      312.00      307.26     17.53 o 
  -7   7   5      145.19      143.93      8.42 o 
  -6   7   5        0.51        3.12      7.95 o 
  -5   7   5      169.90      173.41     11.93 o 
  -4   7   5      470.54      491.70     46.58 o 
  -3   7   5      471.71      484.94     37.64 o 
  -2   7   5      423.75      463.43     41.60 o 
  -1   7   5      456.23      439.38     53.20 o 
   0   7   5       17.79       17.42     11.29 o 
   1   7   5      114.33      112.57     13.44 o 
   2   7   5      431.66      442.37     29.38 o 
   3   7   5      260.24      261.66     24.69 o 
  -8   8   5        0.31        8.87      8.94 o 
  -7   8   5      198.00      201.45      9.06 o 
  -6   8   5      118.04      128.41      9.25 o 
  -5   8   5       59.86       50.17      9.69 o 
  -4   8   5       62.03       48.28     10.59 o 
  -3   8   5       32.96       35.69     11.46 o 
  -2   8   5       12.94       14.89     12.14 o 
  -1   8   5       66.29       64.60     11.59 o 
   0   8   5       48.92       60.34     12.63 o 
   1   8   5       20.13       20.66     14.46 o 
  -6   9   5       27.12       25.19      9.53 o 
  -5   9   5       52.20       46.75      9.84 o 
  -4   9   5      264.40      241.31     16.88 o 
  -3   9   5      483.91      488.30     11.91 o 
  -2   9   5      211.74      237.99     20.46 o 
  -1   9   5        6.53       12.61     13.46 o 
  -2 -12   6       23.98       13.78     10.65 o 
  -1 -12   6      347.34      355.38     13.19 o 
   0 -12   6      400.98      408.24     25.56 o 
   1 -12   6       94.32      122.23     16.61 o 
   2 -12   6       53.56       52.17      9.92 o 
   3 -12   6       47.38       47.76      9.62 o 
   4 -12   6       11.10       26.69     11.65 o 
   5 -12   6      167.24      165.59     13.04 o 
  -4 -11   6       96.61      100.49     21.35 o 
  -3 -11   6      209.46      214.31     12.03 o 
  -2 -11   6      131.04      139.82     11.95 o 
  -1 -11   6        0.46       18.31     10.00 o 
   0 -11   6       59.99       65.88     10.13 o 
   1 -11   6      112.38      123.20      9.72 o 
   2 -11   6       86.52       91.40      9.46 o 
   3 -11   6      144.38      145.37      9.26 o 
   4 -11   6       40.73       35.75      9.05 o 
   5 -11   6       26.81       37.64     11.84 o 
   6 -11   6      304.35      299.24     12.80 o 
  -5 -10   6       65.54       71.82     11.57 o 
  -4 -10   6       17.47       22.79     10.24 o 
  -3 -10   6        0.25        0.95     11.31 o 
  -2 -10   6       10.68       17.96     10.97 o 
  -1 -10   6      282.41      296.84     13.95 o 
   0 -10   6      275.38      294.91     15.65 o 
   1 -10   6        3.10       15.71      9.20 o 
   2 -10   6       94.17       91.77      8.67 o 
   3 -10   6       37.40       44.02      8.66 o 
   4 -10   6      144.72      149.59      9.03 o 
   5 -10   6      271.79      299.92     18.32 o 
   6 -10   6       33.55       46.11     11.22 o 
   7 -10   6        0.04       16.68     11.43 o 
  -7  -9   6       37.87       39.44     10.29 o 
  -6  -9   6        1.03       10.79     10.11 o 
  -5  -9   6      193.69      182.37      9.37 o 
  -4  -9   6      686.01      657.72     38.57 o 
  -3  -9   6      376.77      393.08     11.71 o 
  -2  -9   6        1.68       12.29     10.05 o 
  -1  -9   6       63.56       68.72     10.32 o 
   0  -9   6      180.11      186.78      9.03 o 
   1  -9   6      175.91      194.97      8.79 o 
   2  -9   6      277.11      295.18      9.49 o 
   3  -9   6      258.92      263.78      9.32 o 
   4  -9   6        1.70       10.19      8.92 o 
   5  -9   6       38.69       47.49     10.99 o 
   6  -9   6      356.62      362.52     16.94 o 
   7  -9   6      372.55      382.95     34.85 o 
   8  -9   6       15.55       26.30     11.50 o 
  -8  -8   6        8.82       -1.70     19.09 o 
  -7  -8   6      217.84      191.26     10.17 o 
  -6  -8   6       48.79       51.16      9.67 o 
  -5  -8   6       33.44       27.15     11.39 o 
  -4  -8   6        0.17       -2.16     10.61 o 
  -3  -8   6       60.50       61.37     10.66 o 
  -2  -8   6      319.66      340.55     10.89 o 
  -1  -8   6     1234.55     1252.54     17.40 o 
   0  -8   6      524.62      520.74     11.73 o 
   1  -8   6       95.17      106.47      8.60 o 
   2  -8   6        2.36        9.84      8.22 o 
   3  -8   6      400.98      412.21      9.47 o 
   4  -8   6      824.56      835.67     11.08 o 
   5  -8   6      391.59      420.32     11.67 o 
   6  -8   6      199.59      212.11     11.16 o 
   7  -8   6       81.16       91.57     11.25 o 
   8  -8   6       64.60       82.49     22.99 o 
  -8  -7   6       82.09       72.25      9.76 o 
  -7  -7   6        0.45       20.29      9.20 o 
  -6  -7   6      133.97      137.66     11.23 o 
  -5  -7   6      230.85      237.98     11.24 o 
  -4  -7   6      104.76       93.96     17.88 o 
  -3  -7   6      227.29      236.63     10.33 o 
  -2  -7   6      151.16      157.87     11.90 o 
  -1  -7   6       29.42       33.45     10.72 o 
   0  -7   6      901.72      925.60     12.41 o 
   1  -7   6      390.38      380.48     11.13 o 
   2  -7   6       55.73       59.58      8.24 o 
   3  -7   6       11.97       21.90      8.73 o 
   4  -7   6       99.25      109.37      8.65 o 
   5  -7   6       51.10       57.01     10.60 o 
   6  -7   6      502.47      511.82     15.12 o 
   7  -7   6      132.84      146.83     11.13 o 
   8  -7   6        9.08       15.51     11.12 o 
   9  -7   6       27.32       24.99      9.52 o 
  -9  -6   6       22.09       21.34      9.25 o 
  -8  -6   6       77.75       76.88      9.03 o 
  -7  -6   6      484.54      468.42     12.05 o 
  -6  -6   6      385.50      391.80     15.63 o 
  -5  -6   6      277.09      299.30     12.21 o 
  -4  -6   6       85.05       79.41     10.15 o 
  -3  -6   6       71.02       73.85     10.10 o 
  -2  -6   6     2016.70     2024.84     65.57 o 
  -1  -6   6     3773.91     3979.73     75.57 o 
   0  -6   6     1069.86     1129.88     12.07 o 
   1  -6   6        2.41       -1.63     12.04 o 
   2  -6   6      437.45      451.05      9.34 o 
   3  -6   6      347.98      385.94      9.07 o 
   4  -6   6      146.44      132.55      8.72 o 
   5  -6   6       24.21        9.78     12.88 o 
   6  -6   6       47.32       52.40     10.29 o 
   7  -6   6        0.90       10.52     10.99 o 
   8  -6   6      314.80      309.02     10.05 o 
   9  -6   6      220.72      208.64     11.75 o 
  -9  -5   6      396.08      362.63      9.76 o 
  -8  -5   6      243.10      240.55      9.19 o 
  -7  -5   6       42.64       42.52     10.81 o 
  -6  -5   6      496.00      499.05     26.05 o 
  -5  -5   6      192.63      181.31     10.95 o 
  -4  -5   6       26.72       30.45      9.61 o 
  -3  -5   6      348.26      331.44     10.45 o 
  -2  -5   6       12.11       12.56      9.48 o 
  -1  -5   6      187.67      206.79     10.69 o 
   0  -5   6      385.52      380.48     11.61 o 
   1  -5   6      163.24      139.18     11.05 o 
   2  -5   6      202.46      205.20      9.16 o 
   3  -5   6      588.38      591.92      9.72 o 
   4  -5   6       17.89       26.51      8.89 o 
   5  -5   6      716.84      696.73     12.30 o 
   6  -5   6     1188.43     1141.94     13.75 o 
   7  -5   6      230.90      237.13     15.65 o 
   8  -5   6       74.47       84.15     10.19 o 
   9  -5   6        2.21        8.70     10.21 o 
 -10  -4   6        2.69       10.73      9.23 o 
  -9  -4   6        0.49       12.20      9.78 o 
  -8  -4   6      510.47      483.22      9.00 o 
  -7  -4   6     1584.08     1500.37     26.42 o 
  -6  -4   6      168.81      158.26     10.08 o 
  -5  -4   6       55.92       63.42      9.87 o 
  -4  -4   6        1.55        8.41     10.05 o 
  -3  -4   6       61.96       70.23     10.02 o 
  -2  -4   6     1422.09     1448.00     13.02 o 
  -1  -4   6     1169.27     1155.81     33.15 o 
   0  -4   6      203.93      207.50     30.23 o 
   1  -4   6       37.22       51.90     11.14 o 
   2  -4   6      273.50      265.44     12.20 o 
   3  -4   6      738.00      728.99     10.81 o 
   4  -4   6     1566.28     1503.35     13.92 o 
   5  -4   6       58.07       64.73     11.36 o 
   6  -4   6       26.08       26.29     11.80 o 
   7  -4   6      136.34      141.92     10.07 o 
   8  -4   6      360.03      374.35     12.11 o 
   9  -4   6      111.34      131.38     20.32 o 
 -10  -3   6       77.76       67.79      9.19 o 
  -9  -3   6      451.44      442.12      9.19 o 
  -8  -3   6      491.47      479.32      9.02 o 
  -7  -3   6        4.87        1.21     10.01 o 
  -6  -3   6     1259.01     1257.98     13.98 o 
  -5  -3   6      355.59      340.27     10.49 o 
  -4  -3   6       78.14       68.50     10.77 o 
  -3  -3   6      352.82      352.29     11.08 o 
  -2  -3   6       33.73       80.66     11.17 o 
  -1  -3   6      540.51      574.58     12.76 o 
   0  -3   6     1890.31     1888.90     16.22 o 
   1  -3   6      450.23      409.83     13.37 o 
   2  -3   6       88.88       88.04     12.62 o 
   3  -3   6      412.74      386.86     14.55 o 
   4  -3   6        1.35        6.32     10.92 o 
   5  -3   6      298.34      289.07     11.69 o 
   6  -3   6      252.83      270.21     10.44 o 
   7  -3   6       85.17       97.05     11.08 o 
   8  -3   6       33.69       45.29     11.83 o 
   9  -3   6       16.83       16.92     12.79 o 
 -11  -2   6        0.80        7.23     11.36 o 
 -10  -2   6        6.41       23.77      8.51 o 
  -9  -2   6       59.34       63.58      8.91 o 
  -8  -2   6      802.43      786.10     11.61 o 
  -7  -2   6      370.78      377.73     10.23 o 
  -6  -2   6      211.39      215.56     10.05 o 
  -5  -2   6      331.43      335.40     12.73 o 
  -4  -2   6       11.62       12.55      9.57 o 
  -3  -2   6     1097.54     1115.62     39.24 o 
  -2  -2   6     4621.76     4725.80     42.33 o 
  -1  -2   6     1846.56     1871.45     46.15 o 
   0  -2   6        7.25       20.47     12.66 o 
   1  -2   6      267.15      289.22     14.26 o 
   2  -2   6     1096.10     1087.76     18.26 o 
   3  -2   6      915.19      868.30     34.31 o 
   4  -2   6      241.28      226.84     12.21 o 
   5  -2   6        0.64       10.36     10.69 o 
   6  -2   6       12.73       12.62     11.45 o 
   7  -2   6      126.27      131.00     13.75 o 
   8  -2   6      339.33      358.60     15.11 o 
 -11  -1   6      108.88      111.22      9.38 o 
 -10  -1   6       98.64       87.32      8.62 o 
  -9  -1   6      368.68      352.33     15.80 o 
  -8  -1   6        0.39       10.56      9.47 o 
  -7  -1   6      363.31      376.40     10.18 o 
  -6  -1   6      631.37      614.87     18.23 o 
  -5  -1   6      133.40      121.68      9.88 o 
  -4  -1   6      318.13      291.25     13.91 o 
  -3  -1   6     1154.98     1181.87     18.45 o 
  -2  -1   6       57.96       66.93     10.94 o 
  -1  -1   6      822.26      857.18     45.07 o 
   0  -1   6     1122.25     1170.02     16.67 o 
   1  -1   6      394.04      418.75     16.28 o 
   2  -1   6      576.43      585.85     25.08 o 
   3  -1   6      138.73      156.20     14.53 o 
   4  -1   6       22.57        8.36     14.23 o 
   5  -1   6      301.37      307.32     15.13 o 
   6  -1   6      302.60      289.92     14.11 o 
   7  -1   6      174.30      162.29     16.09 o 
   8  -1   6       77.82       62.68     14.65 o 
 -11   0   6       33.30       20.23      9.10 o 
 -10   0   6       13.30       30.58      8.40 o 
  -9   0   6      279.73      274.52      9.37 o 
  -8   0   6      500.34      496.00     19.70 o 
  -7   0   6      162.37      181.16      9.24 o 
  -6   0   6      913.54      893.18     27.80 o 
  -5   0   6      127.16      158.16      9.11 o 
  -4   0   6      510.60      533.21     10.51 o 
  -3   0   6      340.28      335.76     10.91 o 
  -2   0   6     1586.95     1547.85     14.90 o 
  -1   0   6      146.74      138.07     12.25 o 
   0   0   6       55.01       47.83     13.56 o 
   1   0   6      736.28      794.98     19.52 o 
   3   0   6      130.79       91.91     14.63 o 
   4   0   6        2.13        6.78     14.36 o 
   5   0   6        0.70       10.43     14.74 o 
   6   0   6      113.29      130.81     13.86 o 
   7   0   6      273.01      255.18     16.35 o 
   8   0   6      114.54      128.91     16.36 o 
 -11   1   6      105.03       96.90     16.42 o 
 -10   1   6      370.96      356.04     10.47 o 
  -9   1   6      625.55      608.74     20.31 o 
  -8   1   6       47.97       45.92      9.54 o 
  -7   1   6      158.54      184.89      9.65 o 
  -6   1   6     1303.23     1289.51     12.33 o 
  -5   1   6     1511.44     1570.37     16.28 o 
  -4   1   6      355.58      377.72     10.65 o 
  -3   1   6       26.85       33.42     10.08 o 
  -2   1   6       52.58       57.63     10.52 o 
  -1   1   6        5.32        1.78     11.51 o 
   0   1   6      572.89      560.97     23.99 o 
   1   1   6     2532.97     2675.00     42.90 o 
   2   1   6      973.00      888.95     17.70 o 
   3   1   6       11.26       29.24     14.74 o 
   4   1   6       65.92       79.54     14.94 o 
   5   1   6      414.53      410.35     16.16 o 
   6   1   6      504.05      505.10     16.97 o 
   7   1   6      163.29      170.67     16.21 o 
 -11   2   6      245.99      217.69     10.83 o 
 -10   2   6       37.10       33.85     10.08 o 
  -9   2   6      283.77      258.10     19.73 o 
  -8   2   6      312.57      295.27     13.38 o 
  -7   2   6      108.60      132.30      9.83 o 
  -6   2   6      115.25      109.83      9.21 o 
  -5   2   6      134.84      148.57      9.91 o 
  -4   2   6      517.12      529.51     11.05 o 
  -3   2   6       83.32       80.74     16.06 o 
  -2   2   6      195.91      193.48     16.28 o 
  -1   2   6       40.96       37.40     18.36 o 
   0   2   6       79.98       83.88     21.48 o 
   1   2   6      592.55      622.08     39.40 o 
   2   2   6     1466.71     1331.07     19.26 o 
   3   2   6      232.30      199.52     15.40 o 
   4   2   6      119.51      134.11     15.42 o 
   5   2   6       22.98       27.08     15.10 o 
   6   2   6       23.75       18.72     15.37 o 
   7   2   6      108.05       98.46     17.82 o 
 -11   3   6      158.07      152.20     10.80 o 
 -10   3   6       71.00       76.71      9.68 o 
  -9   3   6       39.38       47.15      9.88 o 
  -8   3   6        1.30       10.52     12.73 o 
  -7   3   6      437.57      433.14     13.58 o 
  -6   3   6      972.02     1035.72     16.34 o 
  -5   3   6     1037.23     1108.86     17.48 o 
  -4   3   6      530.13      557.28     16.80 o 
  -3   3   6       40.55       40.01     15.03 o 
  -2   3   6        8.32        9.30     16.48 o 
  -1   3   6      458.11      455.34     18.38 o 
   0   3   6     1710.17     1716.86    128.41 o 
   1   3   6      427.23      474.52     61.22 o 
   2   3   6        9.33        8.71     15.91 o 
   3   3   6       95.86       89.56     16.71 o 
   4   3   6        2.93       14.44     16.33 o 
   5   3   6       70.04       72.48     16.71 o 
   6   3   6      343.37      337.36     18.48 o 
 -10   4   6      143.22      154.19     16.42 o 
  -9   4   6       12.70       26.29     15.65 o 
  -8   4   6      121.79      127.72     14.56 o 
  -7   4   6      338.24      375.53     15.05 o 
  -6   4   6      436.54      460.33     14.01 o 
  -5   4   6        2.27       24.30     14.18 o 
  -4   4   6      903.13      940.04     16.70 o 
  -3   4   6      736.62      817.79     16.47 o 
  -2   4   6      524.71      576.39     17.40 o 
  -1   4   6      183.37      188.81     13.66 o 
   0   4   6      113.01      125.14     15.03 o 
   1   4   6      850.69      890.86     94.97 o 
   2   4   6      270.94      249.27     17.27 o 
   3   4   6        6.86       19.62     16.40 o 
   4   4   6        7.49       21.23     16.82 o 
   5   4   6       59.18       62.87     17.47 o 
 -10   5   6      101.25       94.18     11.33 o 
  -9   5   6       26.74       40.61     10.11 o 
  -8   5   6       55.20       53.26     10.00 o 
  -7   5   6      352.64      351.27     15.30 o 
  -6   5   6      381.49      414.22     15.46 o 
  -5   5   6      639.29      696.27     16.06 o 
  -4   5   6      177.80      191.34     14.74 o 
  -3   5   6       40.89       71.08     15.77 o 
  -2   5   6       55.76       65.14     11.37 o 
  -1   5   6      139.88      150.38     14.82 o 
   0   5   6      545.60      551.21     66.99 o 
   1   5   6      235.79      245.10     17.62 o 
   2   5   6       11.65       21.58     17.85 o 
   3   5   6      256.46      258.61     19.04 o 
   4   5   6      162.36      162.07     19.33 o 
  -9   6   6      174.00      159.59     11.41 o 
  -8   6   6      404.77      407.32     29.62 o 
  -7   6   6       57.24       71.17     14.94 o 
  -6   6   6       26.19       39.53     14.67 o 
  -5   6   6      164.87      186.41     15.11 o 
  -4   6   6      145.18      142.03     10.58 o 
  -3   6   6      189.13      205.07     14.66 o 
  -2   6   6      273.32      282.64     12.28 o 
  -1   6   6       34.90       51.45     12.41 o 
   0   6   6       57.31       62.45     14.21 o 
   1   6   6      215.89      209.19     15.18 o 
   2   6   6      177.67      172.81     20.55 o 
   3   6   6       97.08      113.83     20.51 o 
  -8   7   6        0.39       17.11     11.64 o 
  -7   7   6      146.06      135.64     10.83 o 
  -6   7   6      431.97      427.63     48.86 o 
  -5   7   6       93.22      100.08     10.56 o 
  -4   7   6       24.29       11.28     10.50 o 
  -3   7   6       87.47       96.02     13.22 o 
  -2   7   6       15.52       35.90     12.56 o 
  -1   7   6      174.34      181.74     20.17 o 
   0   7   6      247.83      252.99     27.00 o 
   1   7   6       62.69       68.60     14.40 o 
   2   7   6       26.90       18.91     21.63 o 
  -7   8   6       22.69       28.31     18.10 o 
  -6   8   6       18.51       30.88      9.43 o 
  -5   8   6       76.45       95.22     11.45 o 
  -4   8   6      188.16      186.05     17.14 o 
  -3   8   6      527.97      568.46     64.53 o 
  -2   8   6      133.73      131.83     13.58 o 
  -1   8   6       10.02       12.34     11.95 o 
   0   8   6        3.33        9.33     13.54 o 
  -2 -12   7        7.84       22.57     12.54 o 
  -1 -12   7       24.58       43.98     12.87 o 
   0 -12   7       66.66       59.16     10.24 o 
   1 -12   7      159.26      175.85     10.30 o 
   2 -12   7      177.27      193.50     15.94 o 
   3 -12   7      104.78      105.71      9.69 o 
   4 -12   7        4.87        3.48      9.26 o 
  -4 -11   7       69.94       71.77     10.82 o 
  -3 -11   7       90.40       87.77     11.18 o 
  -2 -11   7      106.35      111.63     10.45 o 
  -1 -11   7      155.96      162.69     10.15 o 
   0 -11   7       77.71       87.39      9.76 o 
   1 -11   7        3.84        6.92      9.32 o 
   2 -11   7       40.28       42.90      9.62 o 
   3 -11   7      216.66      233.01     10.03 o 
   4 -11   7      176.33      185.90      9.72 o 
   5 -11   7      116.82      121.76     11.67 o 
   6 -11   7       31.89       35.46     12.30 o 
  -5 -10   7      383.90      367.80     10.58 o 
  -4 -10   7      466.90      457.49     28.42 o 
  -3 -10   7      240.80      254.96     11.08 o 
  -2 -10   7        7.23        8.16     11.79 o 
  -1 -10   7       26.78       38.64     10.05 o 
   0 -10   7        1.90        1.06      9.18 o 
   1 -10   7       29.74       40.18      8.71 o 
   2 -10   7      391.08      402.90      9.27 o 
   3 -10   7      529.91      541.15     10.16 o 
   4 -10   7       46.20       62.04      9.06 o 
   5 -10   7       69.88       79.97     12.00 o 
   6 -10   7      278.92      270.74     12.18 o 
   7 -10   7      199.18      172.54     12.21 o 
  -6  -9   7       86.92       87.17     11.18 o 
  -5  -9   7        4.40       15.49     10.62 o 
  -4  -9   7       17.67       11.53     12.45 o 
  -3  -9   7       27.34       30.01     10.80 o 
  -2  -9   7      133.88      143.63     10.66 o 
  -1  -9   7      871.82      943.81     12.69 o 
   0  -9   7      246.24      249.93     13.05 o 
   1  -9   7       65.49       76.43      8.34 o 
   2  -9   7      230.44      232.93     12.10 o 
   3  -9   7      223.57      237.95      9.19 o 
   4  -9   7       86.63       91.97      8.68 o 
   5  -9   7      109.20      130.41     11.25 o 
   6  -9   7        4.68       10.93     11.28 o 
   7  -9   7        8.12       19.07     15.10 o 
  -7  -8   7       39.94       39.45      9.56 o 
  -6  -8   7       10.11       34.66     11.21 o 
  -5  -8   7      185.16      184.41     11.71 o 
  -4  -8   7      398.72      405.21     29.06 o 
  -3  -8   7      571.21      561.38     11.51 o 
  -2  -8   7        3.76        1.14      9.84 o 
  -1  -8   7      138.42      150.28     11.03 o 
   0  -8   7      201.52      211.24     15.81 o 
   1  -8   7      370.98      376.92      8.76 o 
   2  -8   7        6.65       17.60      8.82 o 
   3  -8   7       13.11       25.42      8.61 o 
   4  -8   7       59.50       65.32      9.11 o 
   5  -8   7      303.77      283.14     12.13 o 
   6  -8   7      387.44      383.63     11.89 o 
   7  -8   7      223.86      218.19     24.12 o 
   8  -8   7       30.12       25.42     12.09 o 
  -8  -7   7       82.29       77.05      9.68 o 
  -7  -7   7      337.52      295.56     11.36 o 
  -6  -7   7      167.49      180.13     11.01 o 
  -5  -7   7        1.56        9.17      9.84 o 
  -4  -7   7       74.43       64.73     10.40 o 
  -3  -7   7        5.11        6.75      9.63 o 
  -2  -7   7     1146.82     1176.65     23.60 o 
  -1  -7   7     1985.01     2057.44     28.31 o 
   0  -7   7      164.19      180.13     10.85 o 
   1  -7   7       72.34       84.60     10.04 o 
   2  -7   7       48.52       37.85      8.95 o 
   3  -7   7      177.82      183.58      8.89 o 
   4  -7   7      620.89      631.29      9.51 o 
   5  -7   7      276.29      309.55     11.90 o 
   6  -7   7        0.09       18.87     11.39 o 
   7  -7   7        3.97       17.58     11.55 o 
   8  -7   7       60.98       56.56     11.63 o 
  -9  -6   7       69.42       63.38      9.31 o 
  -8  -6   7       62.26       59.30      8.92 o 
  -7  -6   7       72.94       72.79      9.94 o 
  -6  -6   7      346.82      339.43     10.30 o 
  -5  -6   7      152.72      144.38     10.07 o 
  -4  -6   7       21.58       26.51     10.28 o 
  -3  -6   7       68.23       64.60     10.25 o 
  -2  -6   7      115.81      135.08      9.90 o 
  -1  -6   7      421.57      442.84     14.02 o 
   0  -6   7      648.64      643.36     12.31 o 
   1  -6   7      272.63      266.82     11.33 o 
   2  -6   7       22.60       30.08      8.21 o 
   3  -6   7      654.07      630.17     15.91 o 
   4  -6   7        2.16       12.42      8.87 o 
   5  -6   7     1163.66     1136.95     13.74 o 
   6  -6   7      676.82      647.81     12.31 o 
   7  -6   7       61.62       63.29     10.95 o 
   8  -6   7        4.80        4.20      9.80 o 
  -9  -5   7        1.53        3.83      8.72 o 
  -8  -5   7      256.91      237.42     10.99 o 
  -7  -5   7     1183.61     1132.64     25.71 o 
  -6  -5   7      293.49      281.96     10.62 o 
  -5  -5   7       69.04       71.91     10.67 o 
  -4  -5   7       59.43       62.60     10.24 o 
  -3  -5   7      261.07      231.26     10.66 o 
  -2  -5   7     1877.98     1893.18     49.42 o 
  -1  -5   7     1586.22     1717.49     31.12 o 
   0  -5   7        0.51        0.75     10.61 o 
   1  -5   7      114.31      131.48     11.00 o 
   2  -5   7      141.01      142.96     10.79 o 
   3  -5   7      473.82      485.38     15.18 o 
   4  -5   7      401.65      392.72     12.07 o 
   5  -5   7       56.02       63.23     11.85 o 
   6  -5   7       27.78       26.17     11.28 o 
   7  -5   7       51.63       64.44      9.83 o 
   8  -5   7       85.69       92.43     10.45 o 
 -10  -4   7       63.00       58.69      9.02 o 
  -9  -4   7      474.06      436.86     12.38 o 
  -8  -4   7       26.50       35.94     10.17 o 
  -7  -4   7      136.16      135.87      9.50 o 
  -6  -4   7      105.24      114.43     10.29 o 
  -5  -4   7      558.12      569.87     11.27 o 
  -4  -4   7      402.86      420.40     12.68 o 
  -3  -4   7      371.36      372.11     11.29 o 
  -2  -4   7        1.87      -10.36     10.36 o 
  -1  -4   7      366.13      378.24     12.17 o 
   0  -4   7      176.30      183.63     11.66 o 
   1  -4   7       16.78       30.28     10.77 o 
   2  -4   7      264.22      250.85     12.82 o 
   3  -4   7      554.62      538.44     10.18 o 
   4  -4   7      198.56      168.96     11.30 o 
   5  -4   7     1023.51     1003.41     14.16 o 
   6  -4   7      440.43      414.21     12.82 o 
   7  -4   7       20.10       20.92     11.13 o 
   8  -4   7        4.98        9.37     11.96 o 
 -10  -3   7        7.52       13.97      8.76 o 
  -9  -3   7      210.76      189.82      9.13 o 
  -8  -3   7      877.59      836.85     11.56 o 
  -7  -3   7      648.62      665.39     31.58 o 
  -6  -3   7        2.83       15.51      9.59 o 
  -5  -3   7       47.02       45.65      9.85 o 
  -4  -3   7        1.29        8.55      9.23 o 
  -3  -3   7      558.71      528.89     11.02 o 
  -2  -3   7     4498.83     4736.59    113.43 o 
  -1  -3   7     1616.94     1686.39     15.66 o 
   0  -3   7       95.08      121.47     11.89 o 
   1  -3   7      192.86      175.69     12.52 o 
   2  -3   7      840.43      815.00     17.03 o 
   3  -3   7      309.44      270.55     10.10 o 
   4  -3   7       78.83       89.53     12.39 o 
   5  -3   7       64.38       53.30     12.06 o 
   6  -3   7       19.11       39.46     10.99 o 
   7  -3   7       11.86       18.71     12.95 o 
   8  -3   7      115.84       84.98     14.40 o 
 -10  -2   7      161.79      140.74      8.88 o 
  -9  -2   7      140.51      140.46      9.55 o 
  -8  -2   7        2.03       13.86      9.83 o 
  -7  -2   7       94.18       95.49      9.57 o 
  -6  -2   7       41.81       51.53     10.05 o 
  -5  -2   7      489.65      473.60     10.45 o 
  -4  -2   7      251.42      269.68     10.13 o 
  -3  -2   7      150.31      138.76     13.97 o 
  -2  -2   7      311.16      349.30     11.54 o 
  -1  -2   7     2062.76     2076.43     46.92 o 
   0  -2   7      893.07      940.29     18.43 o 
   1  -2   7       62.03       67.68     13.06 o 
   2  -2   7        0.92        9.65     14.93 o 
   3  -2   7        0.52        4.32     11.26 o 
   4  -2   7      134.69      130.65     13.72 o 
   5  -2   7      529.19      529.11     14.65 o 
   6  -2   7      445.50      426.67     16.35 o 
   7  -2   7       54.63       59.81     14.51 o 
   8  -2   7        1.04        6.73     16.64 o 
 -10  -1   7       15.76       19.28      8.44 o 
  -9  -1   7      353.74      354.11     10.49 o 
  -8  -1   7     1090.29     1093.03     28.17 o 
  -7  -1   7      960.00     1002.97     11.97 o 
  -6  -1   7       70.74       77.24      9.68 o 
  -5  -1   7       11.54       10.61      8.90 o 
  -4  -1   7      335.64      370.38     10.13 o 
  -3  -1   7     1164.47     1172.15     28.46 o 
  -2  -1   7      752.34      784.24     12.38 o 
  -1  -1   7      119.25      109.54     11.09 o 
   0  -1   7      101.21      124.11     12.47 o 
   1  -1   7      119.60      124.58     14.35 o 
   2  -1   7     1562.69     1618.65     89.00 o 
   3  -1   7      239.72      248.16     14.84 o 
   4  -1   7       41.08       54.49     13.21 o 
   5  -1   7        0.57       20.75     12.90 o 
   6  -1   7      136.43      147.46     15.64 o 
   7  -1   7      191.24      167.92     14.51 o 
 -11   0   7      123.60      112.41      8.88 o 
 -10   0   7      130.10      118.49      8.30 o 
  -9   0   7       25.38       50.78      9.34 o 
  -8   0   7      129.35      115.34      9.98 o 
  -7   0   7      348.01      346.31     10.22 o 
  -6   0   7      471.50      505.20     11.71 o 
  -5   0   7      405.46      432.06     10.07 o 
  -4   0   7      134.19      143.00      9.79 o 
  -3   0   7       55.08       69.30     10.79 o 
  -2   0   7       56.12       56.12     11.34 o 
  -1   0   7      494.87      489.93     12.42 o 
   0   0   7      938.51      990.96     16.23 o 
   1   0   7      933.10      970.84     33.52 o 
   3   0   7      145.31      133.46     14.74 o 
   4   0   7      228.41      218.45     15.59 o 
   5   0   7      355.99      321.46     16.22 o 
   6   0   7      255.66      264.67     16.56 o 
   7   0   7        6.35       -6.15     16.20 o 
 -10   1   7       33.05       37.35      8.18 o 
  -9   1   7      201.05      218.33     10.30 o 
  -8   1   7     1012.22      959.61     22.31 o 
  -7   1   7      343.02      358.19     10.08 o 
  -6   1   7      121.85      125.92      9.36 o 
  -5   1   7       69.59       86.80     12.98 o 
  -4   1   7      948.10      950.38     15.58 o 
  -3   1   7      345.03      341.65     10.56 o 
  -2   1   7        7.04       14.96     10.89 o 
  -1   1   7      126.57      126.17     12.22 o 
   0   1   7      133.92      116.17     20.76 o 
   1   1   7     1179.86     1191.52     36.88 o 
   2   1   7      751.86      670.28     17.22 o 
   3   1   7       16.19       36.28     14.65 o 
   4   1   7        1.97        4.73     14.77 o 
   5   1   7        1.87       -0.48     15.33 o 
   6   1   7       42.80       37.46     16.01 o 
 -10   2   7      230.33      227.38     17.16 o 
  -9   2   7      111.92       98.61     15.35 o 
  -8   2   7        0.35       -9.42     13.18 o 
  -7   2   7       89.91       96.46      9.98 o 
  -6   2   7      456.89      462.03      9.77 o 
  -5   2   7     1271.98     1260.98     11.73 o 
  -4   2   7     1336.75     1401.10     17.51 o 
  -3   2   7      118.92      117.33     16.16 o 
  -2   2   7      193.12      204.53     16.38 o 
  -1   2   7      782.75      846.92     22.02 o 
   0   2   7      469.22      486.59     24.44 o 
   1   2   7       41.42       43.12     24.69 o 
   2   2   7       48.53       49.17     14.83 o 
   3   2   7       79.51       89.32     16.52 o 
   4   2   7       71.90       66.42     15.62 o 
   5   2   7       83.56       73.64     15.92 o 
   6   2   7      419.68      408.12     17.49 o 
 -10   3   7       69.00       73.91     14.68 o 
  -9   3   7      387.04      367.72     25.09 o 
  -8   3   7      402.25      414.54     13.98 o 
  -7   3   7        2.09       18.91     14.17 o 
  -6   3   7        3.21        0.83     14.36 o 
  -5   3   7       12.42       44.42     14.16 o 
  -4   3   7      608.47      646.25     16.29 o 
  -3   3   7      335.80      368.36     16.72 o 
  -2   3   7      166.20      169.82     16.40 o 
  -1   3   7       62.57       66.36     18.87 o 
   0   3   7      157.04      159.56     15.74 o 
   2   3   7      326.46      316.83     17.48 o 
   3   3   7       95.34      112.71     16.85 o 
   4   3   7       12.86       -1.34     17.13 o 
   5   3   7        0.43        8.00     16.27 o 
 -10   4   7       97.54       81.37     10.71 o 
  -9   4   7        8.36        9.28     10.73 o 
  -8   4   7       91.73      103.23     13.23 o 
  -7   4   7      168.82      184.33     15.09 o 
  -6   4   7      256.60      270.37     15.17 o 
  -5   4   7       99.28       97.51     14.63 o 
  -4   4   7      283.41      329.57     15.42 o 
  -3   4   7        1.61       10.88     14.09 o 
  -2   4   7      954.27     1036.33     20.72 o 
  -1   4   7      860.92      923.81     66.43 o 
   0   4   7      346.68      367.35     34.72 o 
   1   4   7       83.19       77.91     16.85 o 
   2   4   7        0.88        1.16     16.82 o 
   3   4   7      120.74      119.01     17.43 o 
   4   4   7       97.04       92.02     17.96 o 
  -9   5   7      422.18      399.20     35.93 o 
  -8   5   7      289.45      310.60     15.84 o 
  -7   5   7       75.18       75.70     14.96 o 
  -6   5   7       13.29       16.45     14.63 o 
  -5   5   7      185.70      212.65     16.62 o 
  -4   5   7      235.49      263.13     16.72 o 
  -3   5   7       21.60       26.06     15.86 o 
  -2   5   7        7.42       23.10     11.66 o 
  -1   5   7        8.44       23.80     14.07 o 
   0   5   7       20.22       17.58     16.56 o 
   1   5   7      280.40      248.88     19.64 o 
   2   5   7      245.14      243.29     19.65 o 
   3   5   7       70.70       80.02     19.46 o 
  -8   6   7      371.37      343.60     40.21 o 
  -7   6   7      461.34      488.65     16.75 o 
  -6   6   7      341.86      364.93     15.97 o 
  -5   6   7      124.76      140.13     15.76 o 
  -4   6   7      394.64      402.53     40.70 o 
  -3   6   7        4.60        2.45     11.03 o 
  -2   6   7      249.47      251.58     32.54 o 
  -1   6   7       91.57       99.81     14.82 o 
   0   6   7      382.87      367.82     27.94 o 
   1   6   7      148.65      129.24     19.55 o 
   2   6   7        4.52       10.95     18.96 o 
  -7   7   7        0.39       20.21      8.96 o 
  -6   7   7       76.52       73.95     14.22 o 
  -5   7   7      162.80      168.41     26.65 o 
  -4   7   7      144.75      140.02     11.66 o 
  -3   7   7      112.39      128.33     12.22 o 
  -2   7   7       59.56       72.18     13.09 o 
  -1   7   7        4.38        7.29     14.71 o 
   0   7   7       92.24       96.16     13.63 o 
  -1 -12   8       22.41       30.47     10.20 o 
   0 -12   8       28.45       44.61      9.58 o 
   1 -12   8       51.80       61.18     11.78 o 
   2 -12   8        3.44        5.11      9.54 o 
   3 -12   8      238.12      235.21     10.88 o 
  -4 -11   8      149.07      153.49     11.28 o 
  -3 -11   8        8.26       10.57     10.97 o 
  -2 -11   8        0.86       13.53     10.45 o 
  -1 -11   8        3.54       19.54      9.59 o 
   0 -11   8       54.32       55.21      9.89 o 
   1 -11   8      153.41      153.57      9.52 o 
   2 -11   8      104.25      118.29      9.38 o 
   3 -11   8       23.33       36.66      9.14 o 
   4 -11   8        0.08       12.26      9.48 o 
   5 -11   8      102.83       98.70     12.03 o 
  -5 -10   8       85.06       87.50     11.27 o 
  -4 -10   8        4.52        3.62     10.05 o 
  -3 -10   8      149.62      154.28     10.98 o 
  -2 -10   8      203.50      213.77     11.76 o 
  -1 -10   8       17.20       21.51      9.98 o 
   0 -10   8       26.46       38.81      8.92 o 
   1 -10   8       38.52       31.50      8.93 o 
   2 -10   8      276.48      275.34      9.85 o 
   3 -10   8      201.56      195.04      9.79 o 
   4 -10   8       60.17       75.20      9.13 o 
   5 -10   8        9.38       10.09     11.50 o 
   6 -10   8       23.49       20.18     11.93 o 
  -6  -9   8      140.51      136.07     11.20 o 
  -5  -9   8      186.32      201.46     11.19 o 
  -4  -9   8      202.02      189.38     21.38 o 
  -3  -9   8      280.64      262.77     15.42 o 
  -2  -9   8      108.30      115.55     11.33 o 
  -1  -9   8      137.13      146.37     10.18 o 
   0  -9   8      506.97      516.42     11.67 o 
   1  -9   8      413.72      410.52     10.60 o 
   2  -9   8      269.32      288.70      9.05 o 
   3  -9   8      293.53      296.48      9.68 o 
   4  -9   8        3.61        5.71      8.93 o 
   5  -9   8      205.70      196.31     13.44 o 
   6  -9   8      101.15       89.60     11.94 o 
  -7  -8   8       41.61       59.85     11.48 o 
  -6  -8   8       20.65       24.27     11.19 o 
  -5  -8   8       23.17       22.98     16.55 o 
  -4  -8   8       20.25       16.91     10.66 o 
  -3  -8   8      155.03      182.02     10.22 o 
  -2  -8   8      335.66      334.23     14.07 o 
  -1  -8   8      308.40      324.00     24.07 o 
   0  -8   8        7.83        8.14      9.50 o 
   1  -8   8      405.13      413.39     10.66 o 
   2  -8   8      164.85      176.63      9.03 o 
   3  -8   8      126.82      157.20      9.34 o 
   4  -8   8      386.51      394.09      9.64 o 
   5  -8   8      142.05      141.91     11.43 o 
   6  -8   8       35.87       40.08     11.39 o 
   7  -8   8       25.73       26.62     11.42 o 
  -8  -7   8       56.30       60.30     10.04 o 
  -7  -7   8        4.88        1.68     10.49 o 
  -6  -7   8      149.72      149.10     10.08 o 
  -5  -7   8      694.82      686.36     25.19 o 
  -4  -7   8      484.87      481.92     17.55 o 
  -3  -7   8      194.92      198.58     11.30 o 
  -2  -7   8       24.02       37.99     10.00 o 
  -1  -7   8      293.37      294.86     10.16 o 
   0  -7   8      138.13      159.13     11.05 o 
   1  -7   8       45.14       55.96     10.23 o 
   2  -7   8       85.42       87.47      8.78 o 
   3  -7   8        2.26        5.76      8.75 o 
   4  -7   8      223.05      224.82      9.31 o 
   5  -7   8      457.12      426.23     12.52 o 
   6  -7   8      259.70      266.76     12.74 o 
   7  -7   8       70.34       90.42     18.30 o 
  -9  -6   8       64.29       57.36     15.07 o 
  -8  -6   8      445.00      387.83     26.44 o 
  -7  -6   8      340.94      298.47     11.01 o 
  -6  -6   8      134.99      124.64     11.22 o 
  -5  -6   8       22.80       21.20      9.57 o 
  -4  -6   8      190.42      194.47     25.22 o 
  -3  -6   8      404.25      407.24     11.03 o 
  -2  -6   8      603.21      610.11     13.28 o 
  -1  -6   8      422.08      430.76     11.80 o 
   0  -6   8       39.92       44.39     12.69 o 
   1  -6   8       17.44       21.25     10.80 o 
   2  -6   8        2.29        4.44      8.46 o 
   3  -6   8      523.66      509.94     10.13 o 
   4  -6   8      838.53      817.64     10.66 o 
   5  -6   8       79.91       64.86     11.91 o 
   6  -6   8      211.14      208.09     11.85 o 
   7  -6   8       22.67       20.18     11.93 o 
  -9  -5   8       39.19       32.57      8.96 o 
  -8  -5   8        5.37       16.80     10.98 o 
  -7  -5   8       45.44       41.99     10.15 o 
  -6  -5   8       77.31       84.92      9.65 o 
  -5  -5   8      220.63      243.42     11.20 o 
  -4  -5   8       12.49       29.43      9.44 o 
  -3  -5   8       36.69       45.43     10.71 o 
  -2  -5   8       30.21       43.76     14.31 o 
  -1  -5   8      940.25      965.83     12.89 o 
   0  -5   8      286.79      289.61     13.31 o 
   1  -5   8      319.61      315.87     13.77 o 
   2  -5   8       96.45      102.21     11.94 o 
   3  -5   8       72.88       79.63      8.77 o 
   4  -5   8      285.92      277.52     10.32 o 
   5  -5   8      719.45      671.78     13.73 o 
   6  -5   8      433.15      413.63     12.63 o 
   7  -5   8       53.20       61.56     11.40 o 
  -9  -4   8      181.60      183.67     10.39 o 
  -8  -4   8      200.45      183.85     12.49 o 
  -7  -4   8      316.86      316.29     10.84 o 
  -6  -4   8      242.07      239.92     10.06 o 
  -5  -4   8        0.27       -9.04      9.62 o 
  -4  -4   8      247.91      247.98     14.97 o 
  -3  -4   8      899.64      915.63     13.59 o 
  -2  -4   8     1132.92     1168.78     13.02 o 
  -1  -4   8      377.23      386.82     12.97 o 
   0  -4   8      161.21      175.63     12.13 o 
   1  -4   8      515.82      527.58     13.15 o 
   2  -4   8      151.90      162.02     12.66 o 
   3  -4   8       88.33       97.08      9.46 o 
   4  -4   8       97.17      101.66     12.23 o 
   5  -4   8       17.71       13.85     13.33 o 
   6  -4   8       28.81       35.54     10.90 o 
   7  -4   8        5.41       16.12     11.52 o 
 -10  -3   8       82.64       74.33      8.64 o 
  -9  -3   8        2.74       -2.23     10.12 o 
  -8  -3   8        1.38        1.06     10.11 o 
  -7  -3   8        2.73       18.82      9.99 o 
  -6  -3   8       26.53       42.66     14.03 o 
  -5  -3   8      710.85      723.94     21.71 o 
  -4  -3   8      873.84      893.57     11.54 o 
  -3  -3   8       65.56       77.31     11.52 o 
  -2  -3   8      402.27      406.96     12.23 o 
  -1  -3   8      770.96      789.74     21.85 o 
   0  -3   8      406.25      406.25     12.82 o 
   1  -3   8      573.15      594.59     22.76 o 
   2  -3   8       38.19       42.54     12.90 o 
   3  -3   8       39.19       32.75     10.58 o 
   4  -3   8      177.74      182.14     13.26 o 
   5  -3   8      365.68      366.47     13.50 o 
   6  -3   8      157.27      156.96     14.31 o 
   7  -3   8        1.28       18.39     14.39 o 
 -10  -2   8      125.98      108.14      8.69 o 
  -9  -2   8      393.05      345.96     15.32 o 
  -8  -2   8      681.63      644.91     22.76 o 
  -7  -2   8      283.57      304.97     10.87 o 
  -6  -2   8      136.11      150.84      9.36 o 
  -5  -2   8      186.07      188.55     10.41 o 
  -4  -2   8      353.70      370.44     13.84 o 
  -3  -2   8      789.53      821.25     16.12 o 
  -2  -2   8      673.19      702.71     36.54 o 
  -1  -2   8      648.26      708.35     21.61 o 
   0  -2   8        5.39        0.78     12.61 o 
   1  -2   8       52.90       46.82     13.06 o 
   2  -2   8      153.49      165.23     15.27 o 
   3  -2   8      993.43      935.89    112.93 o 
   4  -2   8      263.00      242.02     15.21 o 
   5  -2   8        0.00       22.36     13.40 o 
   6  -2   8       52.20       20.27     15.43 o 
   7  -2   8      103.05      109.69     14.91 o 
 -10  -1   8       96.48       99.28      8.81 o 
  -9  -1   8       26.48       21.89     18.25 o 
  -8  -1   8       40.38       37.85     10.14 o 
  -7  -1   8       81.55       75.30     10.32 o 
  -6  -1   8      145.86      147.37      9.72 o 
  -5  -1   8      461.34      471.98     10.54 o 
  -4  -1   8      150.59      133.62     11.23 o 
  -3  -1   8       87.72       95.27     10.84 o 
  -2  -1   8      204.03      225.75     11.63 o 
  -1  -1   8      301.08      312.35     11.92 o 
   0  -1   8      343.19      357.07     13.50 o 
   1  -1   8       72.53       77.37     14.49 o 
   2  -1   8       22.34       22.79     18.29 o 
   3  -1   8      121.98      120.87     15.04 o 
   4  -1   8      357.33      344.87     16.16 o 
   5  -1   8      329.49      316.68     14.98 o 
   6  -1   8      135.45      152.08     15.98 o 
 -10   0   8       18.60       29.02      8.39 o 
  -9   0   8      914.46      906.14     46.68 o 
  -8   0   8     1346.80     1326.21     34.62 o 
  -7   0   8      334.56      345.32     10.56 o 
  -6   0   8       43.38       40.51     10.26 o 
  -5   0   8       57.97       56.16      9.53 o 
  -4   0   8      479.09      508.25     11.32 o 
  -3   0   8      671.71      727.49     11.96 o 
  -2   0   8      216.71      227.20     11.73 o 
  -1   0   8       73.04       93.02     12.44 o 
   0   0   8       72.50       67.60     13.98 o 
   1   0   8       11.54        5.67     25.19 o 
   3   0   8      477.38      420.43     16.03 o 
   4   0   8        6.87        1.63     15.08 o 
   5   0   8        6.49       29.08     15.58 o 
   6   0   8      109.33      125.89     16.33 o 
 -10   1   8       87.65       85.84      8.97 o 
  -9   1   8        2.66       18.58     12.97 o 
  -8   1   8       58.20       49.99     10.34 o 
  -7   1   8       46.07       46.08     13.11 o 
  -6   1   8        8.98       24.61      9.17 o 
  -5   1   8      279.83      292.52     10.59 o 
  -4   1   8      579.73      595.59     11.50 o 
  -3   1   8        0.88       14.29     10.05 o 
  -2   1   8     1280.80     1361.40     14.51 o 
  -1   1   8     1262.96     1334.81     24.12 o 
   0   1   8      387.37      395.32     23.65 o 
   1   1   8      162.20      157.12     32.40 o 
   2   1   8       58.67       56.82     13.63 o 
   3   1   8        2.84        5.17     14.95 o 
   4   1   8      248.88      256.86     16.30 o 
   5   1   8      168.53      171.86     16.35 o 
 -10   2   8       34.53       25.11     13.98 o 
  -9   2   8      616.79      611.05     15.60 o 
  -8   2   8      176.69      192.90     13.83 o 
  -7   2   8        8.97       24.98     12.93 o 
  -6   2   8       81.06       82.07      9.80 o 
  -5   2   8       23.82       33.69     13.11 o 
  -4   2   8      211.79      222.29     15.44 o 
  -3   2   8      874.51      920.23     17.82 o 
  -2   2   8       67.20       83.96     18.36 o 
  -1   2   8      241.63      250.14     19.86 o 
   0   2   8      356.26      361.02     25.02 o 
   2   2   8      267.10      240.13     16.28 o 
   3   2   8       58.05       56.41     17.18 o 
   4   2   8        0.13       17.62     15.84 o 
   5   2   8        3.21        9.27     17.75 o 
  -9   3   8        0.30      -15.29     15.29 o 
  -8   3   8       99.84       97.80     15.51 o 
  -7   3   8      147.88      164.27     15.52 o 
  -6   3   8      441.73      441.80     16.03 o 
  -5   3   8      771.05      851.74     16.98 o 
  -4   3   8      599.11      666.84     18.06 o 
  -3   3   8       48.20       53.79     16.14 o 
  -2   3   8     1050.37     1154.60     22.15 o 
  -1   3   8      204.69      190.46     21.70 o 
   0   3   8      200.97      180.48     17.77 o 
   2   3   8        4.75       21.42     15.60 o 
   3   3   8       26.87       23.69     17.52 o 
   4   3   8      255.66      230.12     17.14 o 
  -9   4   8      845.54      764.36     16.35 o 
  -8   4   8      114.59      121.64     15.87 o 
  -7   4   8       24.43       28.26     15.11 o 
  -6   4   8      187.30      201.88     14.02 o 
  -5   4   8       12.06       18.17     16.26 o 
  -4   4   8       70.73       87.37     14.98 o 
  -3   4   8      186.52      210.75     18.53 o 
  -2   4   8        0.70        4.69     18.02 o 
  -1   4   8        8.73       14.09     13.92 o 
   0   4   8        5.19       12.49     18.15 o 
   1   4   8      217.18      207.53     18.13 o 
   2   4   8      547.80      510.01     19.32 o 
   3   4   8      155.79      120.09     18.39 o 
  -8   5   8      273.53      236.08     15.03 o 
  -7   5   8      197.59      222.98     14.32 o 
  -6   5   8      145.41      167.70     15.69 o 
  -5   5   8      202.82      220.65     15.86 o 
  -4   5   8       84.53      100.92     16.89 o 
  -3   5   8       68.35       67.55     12.18 o 
  -2   5   8      485.93      466.59     39.71 o 
  -1   5   8      196.67      191.37     16.07 o 
   0   5   8       63.59       70.03     19.96 o 
   1   5   8        0.67        8.40     19.16 o 
  -7   6   8       22.47       30.70     15.95 o 
  -6   6   8       15.86       29.63     15.98 o 
  -5   6   8      177.74      192.51     16.39 o 
  -4   6   8      170.56      175.26     27.97 o 
  -3   6   8        6.02       14.20     12.47 o 
  -2   6   8        0.30       10.53     13.25 o 
  -1   6   8       16.18       22.00     15.34 o 
   0   6   8      109.29       89.40     14.98 o 
  -3 -11   9       71.77       87.12     17.51 o 
  -2 -11   9       76.15       84.16     11.93 o 
  -1 -11   9       26.79       33.18     10.06 o 
   0 -11   9       41.55       37.49      9.26 o 
   1 -11   9        0.59        2.29      9.59 o 
   2 -11   9       79.71       96.29      9.82 o 
   3 -11   9      214.45      222.91     10.21 o 
   4 -11   9      211.03      187.86     10.22 o 
  -5 -10   9      133.56      130.67     11.38 o 
  -4 -10   9      167.81      154.46     10.69 o 
  -3 -10   9      161.18      169.81     21.19 o 
  -2 -10   9      108.13      109.20     17.06 o 
  -1 -10   9       72.89       84.43     10.71 o 
   0 -10   9      527.00      538.59     15.11 o 
   1 -10   9      197.04      213.18      9.18 o 
   2 -10   9       22.15       33.11      9.05 o 
   3 -10   9        0.31        7.62      8.78 o 
   4 -10   9        0.42       -1.66      9.33 o 
   5 -10   9       28.31       35.20     11.97 o 
  -6  -9   9      124.32      121.07     11.92 o 
  -5  -9   9       31.92       27.60     15.80 o 
  -4  -9   9      177.46      180.15     11.62 o 
  -3  -9   9      268.00      280.08     10.66 o 
  -2  -9   9       83.85       88.89     10.53 o 
  -1  -9   9        1.70       15.54     10.94 o 
   0  -9   9        6.88        8.16      9.76 o 
   1  -9   9       58.19       61.71      8.98 o 
   2  -9   9      180.23      182.58      9.20 o 
   3  -9   9      228.10      219.27     10.82 o 
   4  -9   9       60.03       63.49      9.37 o 
   5  -9   9        2.72       14.67     10.90 o 
  -7  -8   9        5.47       22.34     11.29 o 
  -6  -8   9      140.70      146.58     10.99 o 
  -5  -8   9      256.28      256.13     16.75 o 
  -4  -8   9      195.93      205.96     11.51 o 
  -3  -8   9      127.10      130.50     16.26 o 
  -2  -8   9       22.22       15.83     12.91 o 
  -1  -8   9      194.82      203.09     11.18 o 
   0  -8   9      225.46      231.29     11.72 o 
   1  -8   9      232.84      245.14     11.67 o 
   2  -8   9      296.49      302.62      9.16 o 
   3  -8   9        2.06       -0.39      9.22 o 
   4  -8   9       82.29       91.00      9.23 o 
   5  -8   9      462.35      449.70     12.81 o 
   6  -8   9      225.55      200.10     12.73 o 
  -7  -7   9       48.36       41.82     10.71 o 
  -6  -7   9       74.60       77.00     29.46 o 
  -5  -7   9       99.61       95.05     10.68 o 
  -4  -7   9      560.31      558.54     11.26 o 
  -3  -7   9       89.51       95.27     10.27 o 
  -2  -7   9        3.90        9.75     10.22 o 
  -1  -7   9       10.42        8.62     12.51 o 
   0  -7   9       50.73       54.21     11.03 o 
   1  -7   9       25.00       22.27     12.18 o 
   2  -7   9      261.17      268.99      9.59 o 
   3  -7   9      390.88      383.35     12.63 o 
   4  -7   9      256.04      239.72      9.91 o 
   5  -7   9       15.61       24.74     11.08 o 
   6  -7   9       45.46       47.61     11.48 o 
  -8  -6   9        9.08        9.39     10.11 o 
  -7  -6   9       13.70        7.89     11.17 o 
  -6  -6   9      371.11      384.61     11.71 o 
  -5  -6   9      530.15      544.04     11.63 o 
  -4  -6   9      365.02      349.64     10.45 o 
  -3  -6   9        0.70       -6.84      9.61 o 
  -2  -6   9      102.74      114.17     10.52 o 
  -1  -6   9      540.22      606.93     19.55 o 
   0  -6   9      760.66      779.03     12.74 o 
   1  -6   9      358.07      375.05     13.01 o 
   2  -6   9       10.73       13.43      8.98 o 
   3  -6   9      218.64      208.13      9.35 o 
   4  -6   9       50.78       59.74      9.65 o 
   5  -6   9      120.66      124.86     14.64 o 
   6  -6   9       78.36       66.56     12.18 o 
  -9  -5   9       90.70       83.79     11.53 o 
  -8  -5   9       53.95       63.80     10.51 o 
  -7  -5   9      105.02       92.64     15.12 o 
  -6  -5   9      264.57      242.76     10.91 o 
  -5  -5   9        5.73       21.29      9.44 o 
  -4  -5   9      570.12      567.82     11.35 o 
  -3  -5   9      481.32      491.28     11.32 o 
  -2  -5   9      130.81      136.74     11.32 o 
  -1  -5   9      127.12      139.69     11.37 o 
   0  -5   9       27.69       31.10     10.85 o 
   1  -5   9       81.89       77.22     12.03 o 
   2  -5   9      121.64      111.29     13.18 o 
   3  -5   9      395.46      402.58     10.54 o 
   4  -5   9      152.97      142.87     10.30 o 
   5  -5   9        0.31        3.89     12.88 o 
   6  -5   9       24.43       26.64     12.45 o 
  -9  -4   9       19.28       34.70     10.61 o 
  -8  -4   9        7.10        2.07     13.99 o 
  -7  -4   9      198.00      190.69     10.67 o 
  -6  -4   9      232.11      224.44     10.19 o 
  -5  -4   9      219.51      242.25     10.48 o 
  -4  -4   9      542.93      544.43     18.69 o 
  -3  -4   9       31.66       49.10     10.79 o 
  -2  -4   9       15.68       27.04     10.97 o 
  -1  -4   9      574.36      586.57     12.77 o 
   0  -4   9      808.76      818.54     14.00 o 
   1  -4   9       48.04       72.18     11.87 o 
   2  -4   9       77.51       70.48     12.94 o 
   3  -4   9      213.22      209.93     10.15 o 
   4  -4   9      197.95      166.58     12.19 o 
   5  -4   9      201.17      185.65     19.46 o 
   6  -4   9      117.89      110.72     12.24 o 
  -9  -3   9      111.71      100.67     10.77 o 
  -8  -3   9       90.33       91.96     10.11 o 
  -7  -3   9      239.26      232.64     10.04 o 
  -6  -3   9       63.55       66.89      9.44 o 
  -5  -3   9      455.04      462.15     13.52 o 
  -4  -3   9      828.35      838.77     21.86 o 
  -3  -3   9      323.32      321.57     11.81 o 
  -2  -3   9       98.77       98.35     11.34 o 
  -1  -3   9       66.12       67.13     11.48 o 
   0  -3   9       11.00       23.17     12.21 o 
   1  -3   9       58.41       60.15     13.16 o 
   2  -3   9      154.97      154.70     14.72 o 
   3  -3   9      601.34      605.74     25.43 o 
   4  -3   9       89.84       97.95     12.44 o 
   5  -3   9        0.09       -6.55     13.87 o 
   6  -3   9       84.38       99.79     14.56 o 
  -9  -2   9      213.66      179.11     14.67 o 
  -8  -2   9        4.07        5.81     10.25 o 
  -7  -2   9      266.54      255.59     10.53 o 
  -6  -2   9      123.33      119.47      9.54 o 
  -5  -2   9      105.30      102.28     10.57 o 
  -4  -2   9       49.20       69.28     18.36 o 
  -3  -2   9      168.85      185.26     25.41 o 
  -2  -2   9      252.04      280.90     20.63 o 
  -1  -2   9      397.76      437.06     27.10 o 
   0  -2   9      284.86      314.82     22.76 o 
   1  -2   9      136.81      149.43     18.16 o 
   2  -2   9       13.60       20.25     15.39 o 
   3  -2   9      464.94      451.93     40.32 o 
   4  -2   9      490.92      434.35     16.40 o 
   5  -2   9      190.67      193.15     14.39 o 
   6  -2   9       32.18       33.03     16.51 o 
  -9  -1   9      551.66      496.11     18.44 o 
  -8  -1   9      278.43      278.45     15.51 o 
  -7  -1   9       88.32       94.51     10.30 o 
  -6  -1   9       53.79       54.09     12.76 o 
  -5  -1   9      259.09      257.23     10.91 o 
  -4  -1   9       69.76       80.94     10.02 o 
  -3  -1   9      994.81     1035.46     48.11 o 
  -2  -1   9      621.93      664.81     14.54 o 
  -1  -1   9        2.21       18.47     11.39 o 
   0  -1   9       11.97       15.47     13.37 o 
   1  -1   9        3.38       -0.76     15.05 o 
   2  -1   9      292.80      284.63     33.29 o 
   3  -1   9      797.38      713.05     15.86 o 
   4  -1   9       73.30       72.94     15.77 o 
   5  -1   9       65.67       90.07     15.84 o 
  -9   0   9        0.81        7.37     16.77 o 
  -8   0   9       72.73       90.07     18.88 o 
  -7   0   9      143.24      152.33     13.55 o 
  -6   0   9      122.81      123.67     10.62 o 
  -5   0   9      237.77      269.09     10.38 o 
  -4   0   9      151.22      170.58     11.02 o 
  -3   0   9      192.31      193.60     11.32 o 
  -2   0   9     1180.69     1249.87     29.77 o 
  -1   0   9      741.49      756.18     32.06 o 
   0   0   9      112.32      119.96     17.18 o 
   1   0   9        1.14        5.75     26.89 o 
   2   0   9       98.48       94.25     15.51 o 
   3   0   9       39.02       34.50     15.41 o 
   4   0   9       69.05       85.25     15.87 o 
   5   0   9       21.33       17.99     16.33 o 
  -9   1   9      405.19      390.55     10.72 o 
  -8   1   9      183.68      192.09     16.80 o 
  -7   1   9      136.19      141.69     10.94 o 
  -6   1   9        0.69       -8.42     10.34 o 
  -5   1   9       39.48       43.80     11.69 o 
  -4   1   9      384.85      408.44     11.87 o 
  -3   1   9     1646.84     1760.46     16.02 o 
  -2   1   9        0.83       -0.38     12.32 o 
  -1   1   9      274.44      254.47     20.66 o 
   0   1   9        2.62        3.15     23.84 o 
   2   1   9      295.94      260.91     17.64 o 
   3   1   9      300.32      285.02     16.44 o 
   4   1   9        7.46       22.88     16.01 o 
  -9   2   9        0.69        6.86     15.87 o 
  -8   2   9      164.61      155.94     14.44 o 
  -7   2   9      106.16      112.83     15.64 o 
  -6   2   9       51.74       58.77     15.62 o 
  -5   2   9      292.75      281.15     16.42 o 
  -4   2   9      112.60      113.66     15.59 o 
  -3   2   9       38.71       55.98     17.06 o 
  -2   2   9      267.66      281.07     19.27 o 
  -1   2   9      196.90      181.09     20.52 o 
   0   2   9       94.68       90.93     26.21 o 
   2   2   9        1.27      -10.73     15.74 o 
   3   2   9      184.71      162.90     16.69 o 
  -8   3   9       90.56       95.14     14.10 o 
  -7   3   9       44.56       53.03     15.55 o 
  -6   3   9      123.95      120.12     15.72 o 
  -5   3   9       93.03       95.04     15.79 o 
  -4   3   9      211.67      225.12     17.69 o 
  -3   3   9      295.82      310.83     19.52 o 
  -2   3   9        4.75        6.74     19.71 o 
  -1   3   9       35.56       40.92     21.27 o 
   0   3   9       28.26       34.44     19.96 o 
   2   3   9      315.20      261.79     17.38 o 
  -8   4   9      123.07      114.86     16.25 o 
  -7   4   9      122.45      133.30     16.17 o 
  -6   4   9      243.17      260.63     16.56 o 
  -5   4   9      116.80      127.87     16.05 o 
  -4   4   9      167.29      181.53     17.98 o 
  -3   4   9      141.60      136.09     19.21 o 
  -2   4   9      298.19      303.96     21.67 o 
  -1   4   9      291.41      281.88     16.96 o 
   0   4   9       37.00       38.13     23.66 o 
   1   4   9       31.99       37.69     17.89 o 
  -6   5   9        5.03       22.64     15.81 o 
  -5   5   9       50.20       79.14     17.73 o 
  -4   5   9      209.44      198.43     18.36 o 
  -3   5   9      123.16      119.13     13.59 o 
  -2   5   9        0.71        5.91     14.31 o 
  -1   5   9       39.00       36.90     17.04 o 
  -2 -11  10       37.64       42.23     11.78 o 
  -1 -11  10      107.11      117.01     15.69 o 
   0 -11  10      183.83      181.04     10.16 o 
   1 -11  10      106.19      102.41      9.64 o 
   2 -11  10        0.73       -1.59     11.75 o 
  -4 -10  10       56.80       78.44     11.14 o 
  -3 -10  10       34.29       48.20     11.74 o 
  -2 -10  10      100.14      104.23     11.01 o 
  -1 -10  10       29.11       19.13     10.80 o 
   0 -10  10        1.23       14.75     11.54 o 
   1 -10  10        1.34        6.70      9.65 o 
   2 -10  10      141.61      144.18      9.74 o 
   3 -10  10      191.37      181.65      9.54 o 
  -5  -9  10      268.28      275.68     11.69 o 
  -4  -9  10      104.54      117.61     10.69 o 
  -3  -9  10        5.42        8.51     10.66 o 
  -2  -9  10       21.24       29.13     10.60 o 
  -1  -9  10       51.25       73.80     10.64 o 
   0  -9  10      579.78      594.37     38.48 o 
   1  -9  10      448.46      453.15     15.20 o 
   2  -9  10       53.12       57.20      9.38 o 
   3  -9  10        1.42       12.15      9.62 o 
   4  -9  10        2.87        8.59      9.78 o 
  -6  -8  10       47.24       51.51     10.90 o 
  -5  -8  10       59.15       61.05     10.58 o 
  -4  -8  10      408.64      386.00     11.75 o 
  -3  -8  10       90.86       97.66     10.65 o 
  -2  -8  10       22.75       39.46     10.43 o 
  -1  -8  10       21.59       29.14     10.93 o 
   0  -8  10        5.40        5.96     11.40 o 
   1  -8  10      112.42      113.88     11.51 o 
   2  -8  10      559.69      548.94     20.93 o 
   3  -8  10      122.12      118.13      9.59 o 
   4  -8  10        3.00       12.31      9.89 o 
   5  -8  10        0.06        2.71     12.31 o 
  -7  -7  10       35.76       42.32     13.02 o 
  -6  -7  10      319.74      270.47     12.13 o 
  -5  -7  10      566.04      559.83     12.08 o 
  -4  -7  10      377.42      367.19     10.85 o 
  -3  -7  10       14.52       15.95     10.09 o 
  -2  -7  10       13.20       23.81     10.59 o 
  -1  -7  10       43.68       52.32     10.68 o 
   0  -7  10      610.50      641.75     12.70 o 
   1  -7  10       82.05       98.55     12.03 o 
   2  -7  10        0.06       -0.88      9.18 o 
   3  -7  10       40.31       43.15      9.26 o 
   4  -7  10      138.37      136.60     10.30 o 
   5  -7  10       55.42       49.28     11.71 o 
  -8  -6  10        9.54       12.13     14.88 o 
  -7  -6  10       68.48       54.12     11.02 o 
  -6  -6  10        2.31        8.01     10.65 o 
  -5  -6  10       71.87       82.81     11.79 o 
  -4  -6  10      307.72      283.68     11.87 o 
  -3  -6  10      103.97       90.52     11.11 o 
  -2  -6  10       55.33       46.83     10.70 o 
  -1  -6  10      105.25      107.41     11.39 o 
   0  -6  10        1.20       17.09     11.69 o 
   1  -6  10      377.68      355.70     13.15 o 
   2  -6  10      396.24      376.84     10.30 o 
   3  -6  10       53.89       53.78      9.85 o 
   4  -6  10       40.14       54.86      9.72 o 
   5  -6  10       55.29       77.09     18.10 o 
  -8  -5  10        1.13       18.60     10.74 o 
  -7  -5  10        9.02        7.46      9.91 o 
  -6  -5  10      399.85      391.44     11.84 o 
  -5  -5  10      355.19      340.72     11.04 o 
  -4  -5  10       23.10       35.04     14.84 o 
  -3  -5  10       91.11      104.21     11.24 o 
  -2  -5  10      212.99      210.46     11.55 o 
  -1  -5  10      777.65      806.47     13.05 o 
   0  -5  10      552.75      566.71     13.10 o 
   1  -5  10        7.46       14.68     11.96 o 
   2  -5  10       64.49       56.29     13.37 o 
   3  -5  10      221.93      211.58     10.61 o 
   4  -5  10      121.30      115.77     17.01 o 
   5  -5  10       62.66       64.07     12.78 o 
  -8  -4  10      161.73      148.83     11.74 o 
  -7  -4  10      151.28      134.83     10.75 o 
  -6  -4  10       13.44       21.08     10.79 o 
  -5  -4  10      146.59      155.84     11.15 o 
  -4  -4  10      310.40      302.73     11.60 o 
  -3  -4  10      115.93      113.86     11.23 o 
  -2  -4  10       18.26       34.29     11.33 o 
  -1  -4  10       27.71       28.91     11.61 o 
   0  -4  10       96.58      110.17     12.28 o 
   1  -4  10      121.93      132.29     12.83 o 
   2  -4  10      446.04      425.06     14.48 o 
   3  -4  10      225.70      212.89     10.67 o 
   4  -4  10       51.92       56.20     12.45 o 
   5  -4  10       67.08       72.78     13.25 o 
  -9  -3  10        0.49       19.85     10.75 o 
  -8  -3  10      221.02      201.51     15.09 o 
  -7  -3  10      551.83      509.12     12.21 o 
  -6  -3  10      639.71      594.27     22.24 o 
  -5  -3  10        5.16        3.01     10.90 o 
  -4  -3  10       27.54       40.52     17.02 o 
  -3  -3  10       40.34       53.89     11.03 o 
  -2  -3  10      202.28      210.68     11.37 o 
  -1  -3  10      552.26      574.33     27.74 o 
   0  -3  10      250.44      264.53     16.77 o 
   1  -3  10       86.79       88.64     13.21 o 
   2  -3  10        5.72        8.82     14.56 o 
   3  -3  10      180.59      185.14     19.61 o 
   4  -3  10      220.05      200.53     16.34 o 
   5  -3  10       62.33       79.33     14.92 o 
  -9  -2  10       41.63       39.44     10.75 o 
  -8  -2  10       90.42       96.89      9.97 o 
  -7  -2  10       69.51       75.48     11.00 o 
  -6  -2  10        3.83       26.55     10.88 o 
  -5  -2  10      375.71      405.65     20.62 o 
  -4  -2  10      490.97      489.30     33.60 o 
  -3  -2  10      367.46      406.04     15.48 o 
  -2  -2  10       27.92       27.74     11.71 o 
  -1  -2  10        3.68        2.35     12.17 o 
   0  -2  10        6.86        2.96     12.98 o 
   1  -2  10      331.08      339.73     24.34 o 
   2  -2  10      152.88      155.89     18.18 o 
   3  -2  10      191.18      185.58     16.17 o 
   4  -2  10       73.16       72.30     14.56 o 
   5  -2  10       72.81       67.91     15.02 o 
  -9  -1  10       24.64       29.71     11.80 o 
  -8  -1  10       52.54       61.45     10.39 o 
  -7  -1  10      195.17      204.50     32.26 o 
  -6  -1  10      184.95      164.88     16.31 o 
  -5  -1  10       44.40       45.11     10.85 o 
  -4  -1  10      106.58      100.73     10.99 o 
  -3  -1  10      103.51      108.59     11.37 o 
  -2  -1  10      638.05      678.45     47.36 o 
  -1  -1  10      123.57      129.67     12.96 o 
   0  -1  10        7.81       22.93     13.73 o 
   1  -1  10       20.54       25.91     16.29 o 
   2  -1  10      143.99      144.62     14.22 o 
   3  -1  10      427.89      384.86     17.12 o 
   4  -1  10      166.13      151.30     15.11 o 
  -9   0  10       56.58       54.45     11.34 o 
  -8   0  10      133.27      128.37     19.73 o 
  -7   0  10       32.38       32.23     10.80 o 
  -6   0  10       33.77       40.50     10.36 o 
  -5   0  10      164.54      169.60     11.02 o 
  -4   0  10      647.34      675.38     22.83 o 
  -3   0  10      675.54      709.79     27.65 o 
  -2   0  10      248.95      253.75     19.14 o 
  -1   0  10        0.56       10.79     13.37 o 
   0   0  10       16.52       31.96     22.75 o 
   1   0  10       68.48       58.15     30.65 o 
   2   0  10      197.83      170.30     16.28 o 
   3   0  10      363.22      312.74     15.38 o 
  -8   1  10      135.57      136.53     10.72 o 
  -7   1  10      197.30      194.43     10.77 o 
  -6   1  10       26.11       27.50     10.88 o 
  -5   1  10       17.37       15.89     10.80 o 
  -4   1  10      110.42      117.61     20.06 o 
  -3   1  10      248.72      250.16     17.62 o 
  -2   1  10      360.76      380.77     20.09 o 
  -1   1  10      302.58      299.15     21.60 o 
   0   1  10       39.37       55.08     26.22 o 
   2   1  10       76.75       70.19     16.16 o 
   3   1  10      178.23      171.01     16.82 o 
  -8   2  10      203.90      194.05     17.31 o 
  -7   2  10       22.89       32.44     16.25 o 
  -6   2  10        5.49       15.00     16.14 o 
  -5   2  10      558.19      531.12     17.74 o 
  -4   2  10      251.29      241.91     16.64 o 
  -3   2  10       47.97       53.21     19.18 o 
  -2   2  10       33.39       51.80     20.09 o 
  -1   2  10       39.91       40.04     22.46 o 
   0   2  10       37.35       32.48     20.86 o 
   2   2  10      288.92      240.22     17.36 o 
  -7   3  10      279.58      292.71     17.49 o 
  -6   3  10       46.20       59.24     18.23 o 
  -5   3  10        6.45       18.80     16.37 o 
  -4   3  10        0.44        7.10     16.44 o 
  -3   3  10        8.07       25.54     18.27 o 
  -2   3  10       84.78       77.46     20.99 o 
  -1   3  10      174.60      164.79     16.97 o 
  -5   4  10      290.17      281.61     19.30 o 
  -4   4  10      229.54      207.53     19.50 o 
  -3   4  10      141.24      120.24     20.59 o 
  -2   4  10        7.77       16.77     15.58 o 
  -2 -10  11       61.93       43.67     11.02 o 
  -1 -10  11        1.99       13.83     11.65 o 
   0 -10  11       67.45       95.67     13.23 o 
   1 -10  11      114.61      123.63     10.29 o 
  -4  -9  11       61.83       58.85     10.55 o 
  -3  -9  11       61.79       46.90     11.74 o 
  -2  -9  11       28.68       32.14     17.83 o 
  -1  -9  11       82.22       85.04     11.03 o 
   0  -9  11        0.80       -6.23     11.60 o 
   1  -9  11      100.83      106.01      9.47 o 
   2  -9  11      166.99      164.30     15.15 o 
   3  -9  11      120.81      115.13      9.97 o 
  -5  -8  11      168.14      146.22     11.34 o 
  -4  -8  11        0.75       -3.90     16.18 o 
  -3  -8  11       22.59       23.19     10.78 o 
  -2  -8  11       14.03       17.57     11.40 o 
  -1  -8  11      108.24      132.30     15.25 o 
   0  -8  11      504.25      490.69     29.32 o 
   1  -8  11      179.74      179.63     12.08 o 
   2  -8  11        9.08       19.84      9.50 o 
   3  -8  11       43.32       43.37     10.19 o 
   4  -8  11        2.96       -2.73     18.03 o 
  -6  -7  11        2.81        8.83     10.29 o 
  -5  -7  11       25.88       32.17     16.46 o 
  -4  -7  11      206.33      202.38     21.61 o 
  -3  -7  11      172.26      165.39     13.23 o 
  -2  -7  11       45.25       46.32     11.62 o 
  -1  -7  11        3.89       15.72     11.54 o 
   0  -7  11      242.62      233.66     11.47 o 
   1  -7  11      361.70      340.16     13.01 o 
   2  -7  11      167.14      162.84     11.05 o 
   3  -7  11        1.19        6.02      9.56 o 
   4  -7  11        0.42        9.83     10.20 o 
  -7  -6  11      102.09      109.16     11.70 o 
  -6  -6  11      474.30      406.20     11.77 o 
  -5  -6  11      283.40      262.09     11.97 o 
  -4  -6  11       25.98       25.56     11.23 o 
  -3  -6  11        0.30       23.94     11.03 o 
  -2  -6  11      133.53      150.34     13.17 o 
  -1  -6  11      128.59      138.14     14.70 o 
   0  -6  11      243.96      263.07     12.64 o 
   1  -6  11      152.67      165.95     12.84 o 
   2  -6  11        0.04       -4.20      9.56 o 
   3  -6  11       32.91       34.74      9.90 o 
   4  -6  11       69.87       73.47     13.60 o 
  -7  -5  11       11.56       10.65     10.14 o 
  -6  -5  11       43.55       35.02     11.45 o 
  -5  -5  11       34.47       46.10     10.70 o 
  -4  -5  11       33.97       27.53     10.64 o 
  -3  -5  11       99.54       95.43     11.25 o 
  -2  -5  11      131.71      128.83     11.55 o 
  -1  -5  11        9.28       18.98     11.80 o 
   0  -5  11       62.54       70.27     12.49 o 
   1  -5  11      291.89      299.49     14.38 o 
   2  -5  11      254.28      217.66     15.45 o 
   3  -5  11       65.49       54.92     10.55 o 
   4  -5  11       21.55       36.52     20.14 o 
  -8  -4  11      117.15       93.13     15.12 o 
  -7  -4  11      320.07      284.43     11.38 o 
  -6  -4  11      635.86      559.90     22.46 o 
  -5  -4  11       53.85       48.24     11.30 o 
  -4  -4  11       20.35       18.82     10.02 o 
  -3  -4  11       48.43       39.37     16.09 o 
  -2  -4  11      133.96      135.60     12.23 o 
  -1  -4  11       38.01       40.56     12.39 o 
   0  -4  11      127.37      141.34     12.91 o 
   1  -4  11        9.21       17.96     13.71 o 
   2  -4  11       47.07       49.76     10.24 o 
   3  -4  11      102.08       83.49     11.27 o 
   4  -4  11      203.06      186.90     14.85 o 
  -8  -3  11      124.39      114.82     11.21 o 
  -7  -3  11        2.54      -10.53     10.53 o 
  -6  -3  11        5.94       30.46     10.59 o 
  -5  -3  11       72.96       75.70     10.87 o 
  -4  -3  11      309.51      315.83     11.79 o 
  -3  -3  11      129.45      128.18     11.51 o 
  -2  -3  11       50.42       58.38     12.14 o 
  -1  -3  11       11.44        9.36     12.18 o 
   0  -3  11      151.26      158.07     19.46 o 
   1  -3  11      249.48      249.36     18.81 o 
   2  -3  11      210.72      204.22     11.00 o 
   3  -3  11       25.55       29.86     12.95 o 
   4  -3  11        6.22      -12.23     14.62 o 
  -8  -2  11       94.66       81.03     10.82 o 
  -7  -2  11      208.00      212.91     16.82 o 
  -6  -2  11      187.43      183.65     11.52 o 
  -5  -2  11       21.19       26.43     12.67 o 
  -4  -2  11        0.03        8.04     10.96 o 
  -3  -2  11       27.74       28.21     11.96 o 
  -2  -2  11      302.46      303.99     15.74 o 
  -1  -2  11      308.06      313.88     13.83 o 
   0  -2  11       61.90       71.70     14.38 o 
   1  -2  11        0.66        5.92     15.15 o 
   2  -2  11        5.95        0.62     13.97 o 
   3  -2  11      137.10      107.10     16.77 o 
  -8  -1  11       72.97       77.76     11.51 o 
  -7  -1  11       36.58       35.23     14.79 o 
  -6  -1  11        7.40        0.63     10.43 o 
  -5  -1  11      519.34      504.62     17.00 o 
  -4  -1  11      456.32      456.24     28.15 o 
  -3  -1  11       84.23       79.76     12.12 o 
  -2  -1  11      202.86      201.95     18.64 o 
  -1  -1  11       39.91       40.87     13.12 o 
   0  -1  11      254.95      234.63     28.20 o 
   1  -1  11      127.78      113.64     27.85 o 
   2  -1  11       52.97       43.09     16.43 o 
   3  -1  11        0.77        0.02     16.31 o 
  -7   0  11      362.61      357.03     12.13 o 
  -6   0  11      157.25      164.38     11.57 o 
  -5   0  11       16.78       20.76     11.27 o 
  -4   0  11       95.06       88.65     11.12 o 
  -3   0  11       59.98       57.13     12.57 o 
  -2   0  11       91.09       94.21     13.20 o 
  -1   0  11       77.08       69.94     21.36 o 
   0   0  11       20.21       24.41     24.83 o 
   2   0  11       88.89       56.80     15.04 o 
  -7   1  11       14.37       10.29     11.43 o 
  -6   1  11      111.88      101.79     12.03 o 
  -5   1  11      191.64      200.60     17.36 o 
  -4   1  11       52.87       34.17     17.97 o 
  -3   1  11      133.25      139.83     19.98 o 
  -2   1  11      307.71      264.34     21.17 o 
  -1   1  11        7.92       -5.50     22.76 o 
   0   1  11      155.43      136.31     30.47 o 
  -6   2  11        1.13        8.61     16.63 o 
  -5   2  11       76.86       46.16     18.63 o 
  -4   2  11       20.83       38.89     18.48 o 
  -3   2  11       70.65       72.97     19.84 o 
  -2   2  11       61.32       51.12     21.70 o 
  -1   2  11       87.23       83.25     26.39 o 
  -1  -9  12       89.83       78.75     11.40 o 
  -4  -8  12       26.46       42.90     17.43 o 
  -3  -8  12      247.43      256.48     24.37 o 
  -2  -8  12      122.52      118.85     12.13 o 
  -1  -8  12       21.43       19.12     22.46 o 
   0  -8  12      194.17      188.78     14.22 o 
   1  -8  12      116.44      115.23     12.80 o 
  -5  -7  12       64.79       58.83     11.22 o 
  -4  -7  12       25.16       26.85     11.87 o 
  -3  -7  12        0.30       10.61     11.53 o 
  -2  -7  12       32.85       54.70     11.12 o 
  -1  -7  12       35.86       36.91     11.98 o 
   0  -7  12      142.67      131.64     12.47 o 
   1  -7  12       71.58       50.79     13.19 o 
   2  -7  12       15.25       22.65     10.01 o 
  -5  -6  12      105.12      113.18     10.57 o 
  -4  -6  12      168.98      154.02     16.31 o 
  -3  -6  12      179.95      175.71     12.17 o 
  -2  -6  12        3.30        5.59     11.58 o 
  -1  -6  12      107.36      111.39     14.41 o 
   0  -6  12      241.10      218.25     13.42 o 
   1  -6  12      145.14      144.71     19.53 o 
   2  -6  12      140.54      121.79     10.36 o 
  -6  -5  12       61.20       48.87     11.11 o 
  -5  -5  12       49.15       48.80     10.60 o 
  -4  -5  12       57.66       56.38     12.41 o 
  -3  -5  12       76.89       57.67     11.81 o 
  -2  -5  12       17.33       31.35     11.45 o 
  -1  -5  12       72.91       75.39     12.67 o 
   0  -5  12      208.62      195.50     13.30 o 
   1  -5  12       66.56       54.31     14.09 o 
   2  -5  12       11.92       12.11     11.06 o 
  -6  -4  12       16.87       33.09     12.01 o 
  -5  -4  12       17.72       30.53     11.53 o 
  -4  -4  12       67.03       57.19     11.58 o 
  -3  -4  12      219.70      203.52     11.50 o 
  -2  -4  12      128.49      132.53     12.34 o 
  -1  -4  12       65.71       79.36     12.88 o 
   0  -4  12      292.88      283.66     14.02 o 
   1  -4  12       81.74       81.02     14.21 o 
   2  -4  12       52.15       52.60     11.37 o 
  -6  -3  12      493.21      451.50     13.36 o 
  -5  -3  12      115.30      103.98     11.84 o 
  -4  -3  12      192.93      180.93     12.05 o 
  -3  -3  12       43.71       49.65     12.03 o 
  -2  -3  12       62.50       59.36     12.77 o 
  -1  -3  12      273.39      275.42     16.77 o 
   0  -3  12       78.99       70.65     14.55 o 
   1  -3  12        1.37       13.14     15.22 o 
   2  -3  12        9.72        1.92     12.18 o 
  -6  -2  12       94.89      100.78     11.84 o 
  -5  -2  12       74.66       79.46     11.79 o 
  -4  -2  12      111.39       99.49     11.80 o 
  -3  -2  12       72.22       62.51     11.43 o 
  -2  -2  12        1.94        9.82     12.26 o 
  -1  -2  12      206.98      199.23     13.96 o 
   0  -2  12      356.46      332.87     24.11 o 
   1  -2  12      173.39      172.07     18.17 o 
  -6  -1  12      171.74      154.14     12.04 o 
  -5  -1  12        8.80       16.53     11.52 o 
  -4  -1  12       12.47       21.59     12.59 o 
  -3  -1  12       44.36       41.12     12.97 o 
  -2  -1  12       30.22       32.03     13.53 o 
  -1  -1  12      220.04      212.77     15.72 o 
   0  -1  12       37.00       44.35     24.23 o 
  -5   0  12       68.68       65.83     11.72 o 
  -4   0  12      126.80      130.34     12.88 o 
  -3   0  12       86.70       82.36     13.13 o 
  -2   0  12       47.19       31.15     21.86 o 
  -1   0  12        7.00       12.96     23.63 o 
  -3  -6  13        0.74       10.70     11.87 o 
  -2  -6  13       37.86       26.10     12.42 o 
  -1  -6  13      180.79      162.58     18.98 o 
  -3  -5  13       11.60       12.41     12.48 o 
  -2  -5  13       18.46       33.71     12.50 o 
  -1  -5  13      106.32      104.54     16.13 o 
  -3  -4  13       51.54       56.15     13.39 o 
  -2  -4  13      101.51       90.74     13.19 o 
  -1  -4  13       97.64       68.98     19.01 o 
  -3  -3  13       68.70       65.97     18.92 o 
  -2  -3  13        0.54        0.09     13.07 o 
                                                 
